# Supplementary material for: Bis(1-benzyl-1H-benzimidazole-κN 3)di­chlorido­zinc
Source: Acta Crystallogr Sect E Struct Rep Online. 2014 Feb 12;70(Pt 3):m94–5. doi: 10.1107/S1600536814002840 (PMC3998485; doi:10.1107/S1600536814002840)
Supplement: Supplementary file 1 [file e-70-00m94-sup1.cif]

##############################################################################
#                                                                            #
# This CIF contains the data in a paper accepted for publication in          #
# Acta Crystallographica Section E. It conforms to the requirements of       #
# Notes for Authors for Acta Crystallographica Section E, and has been       #
# peer reviewed under the auspices of the IUCr Commission on Journals.       #
#                                                                            #
# Full details of the Crystallographic Information File format               #
# are given in the paper "The Crystallographic Information File (CIF):       #
# a New Standard Archive File for Crystallography" by S. R. Hall, F. H.      #
# Allen and I. D. Brown [Acta Cryst. (1991), A47, 655-685].                  #
#                                                                            #
# The current version of the core CIF dictionary is obtainable from          #
# ftp://ftp.iucr.org/pub/cif_core.dic.                                       #
#                                                                            #
# Software is freely available for graphical display of the structure(s)     #
# in this CIF. For information consult the CIF software page                 #
# http://www.iucr.org/resources/cif/software.                                #
#                                                                            #
# This file may be used for bona fide research purposes within the           #
# scientific community so long as proper attribution is given to the journal # 
# article from which it was obtained.                                        #
#                                                                            #
##############################################################################
data_I
_audit_creation_method     SHELXL-97
_journal_date_recd_electronic     2014-02-06
_journal_date_accepted     2014-02-07
_journal_name_full     'Acta Crystallographica, Section E'
_journal_year     2014
_journal_volume     70
_journal_issue      3
_journal_page_first     m94
_journal_page_last     m95
_journal_paper_category     QM
_journal_paper_doi     10.1107/S1600536814002840
_journal_coeditor_code     RZ5104
_publ_contact_author_name     'El Mokhtar Essassi'
_publ_contact_author_address
;
Laboratoire de Chimie Organique H\'et\'erocyclique URAC21
Facult\'e des Sciences, Universit\'e Mohammed V-Agdal, Avenue Ibn Battouta
BP 1014, Rabat,
Morocco
;
_publ_contact_author_email     'em_essassi@yahoo.fr'
_publ_contact_author_fax     '212 537 77 54 40'
_publ_contact_author_phone     '212 537 77 54 40'
_publ_section_title
;
Bis(1-benzyl-1<i>H</i>-benzimidazole-\k<i>N</i>^3^)dichloridozinc
;
loop_
    _publ_author_name
    _publ_author_address
    'Bouhfid, Rachid'
;
Centre Composites Nanocomposites
Moroccan Foundation for Advanced Science
Innovation and Research (MAScIR)
Rabat Design Center
Rue Mohamed Al Jazouli-Madinat Al Irfane
Rabat 10100
Morocco
;
    'Essassi, El Mokhtar'
;
Laboratoire de Chimie Organique H\'et\'erocyclique
URAC 21
P\^ole de Comp\'etences Pharmacochimie
Universit\'e Mohammed V-Agdal
Avenue Ibn Battouta
BP 1014
Rabat
Morocco
Centre Composites Nanocomposites
Moroccan Foundation for Advanced Science
Innovation and Research (MAScIR)
Rabat Design Center
Rue Mohamed Al Jazouli-Madinat Al Irfane
Rabat 10100
Morocco
;
    'Saadi, Mohamed'
;
Laboratoire de Chimie du Solide Appliqu\'ee
Facult\'e des Sciences
Universit\'e Mohammed V-Agdal
Avenue Ibn Battouta
BP 1014
Rabat
Morocco
;
    'El Ammari, Lahcen'
;
Laboratoire de Chimie du Solide Appliqu\'ee
Facult\'e des Sciences
Universit\'e Mohammed V-Agdal
Avenue Ibn Battouta
BP 1014
Rabat
Morocco
;
_database_code_depnum_ccdc_archive     'CCDC 985748'
_chemical_name_systematic
;
Bis(1-benzyl-1<i>H</i>-benzimidazole-\k<i>N</i>^3^)dichloridozinc
;
_chemical_name_common     ?
_chemical_formula_moiety     'C28 H24 Cl2 N4 Zn'
_chemical_formula_sum     'C28 H24 Cl2 N4 Zn'
_chemical_formula_iupac     '[Zn Cl2 (C14 H12 N2)2]'
_chemical_formula_weight     552.78
_chemical_melting_point     ?
_symmetry_cell_setting     triclinic
_symmetry_space_group_name_H-M     'P -1'
_symmetry_space_group_name_Hall     '-p 1'
loop_
    _symmetry_equiv_pos_as_xyz
    'x, y, z'
    '-x, -y, -z'
_cell_length_a     9.9819(4)
_cell_length_b     10.0564(4)
_cell_length_c     13.6641(6)
_cell_angle_alpha     99.539(2)
_cell_angle_beta     92.087(2)
_cell_angle_gamma     99.122(2)
_cell_volume     1332.79(10)
_cell_formula_units_Z     2
_cell_measurement_reflns_used     ?
_cell_measurement_theta_min     ?
_cell_measurement_theta_max     ?
_cell_measurement_temperature     296(2)
_exptl_crystal_description     Block
_exptl_crystal_colour     colourless
_exptl_crystal_size_max     0.37
_exptl_crystal_size_mid     0.32
_exptl_crystal_size_min     0.26
_exptl_crystal_density_diffrn     1.377
_exptl_crystal_density_meas     ?
_exptl_crystal_density_method     'not measured'
_exptl_crystal_F_000     568
_exptl_absorpt_coefficient_mu     1.145
_exptl_absorpt_correction_type     multi-scan
_exptl_absorpt_process_details     '(SADABS; Bruker, 2009)'
_exptl_absorpt_correction_T_min     0.6820
_exptl_absorpt_correction_T_max     0.8397
_exptl_special_details     ?
_diffrn_ambient_temperature     296(2)
_diffrn_radiation_type     MoK\a
_diffrn_radiation_wavelength     0.71073
_diffrn_radiation_source     'fine-focus sealed tube'
_diffrn_radiation_monochromator     graphite
_diffrn_measurement_device_type     'Bruker X8 APEX'
_diffrn_measurement_method     '\f and \w scans'
_diffrn_reflns_number     30968
_diffrn_reflns_av_R_equivalents     0.0257
_diffrn_reflns_av_sigmaI/netI     0.0207
_diffrn_reflns_theta_min     2.35
_diffrn_reflns_theta_max     29.57
_diffrn_reflns_theta_full     29.57
_diffrn_measured_fraction_theta_max     0.995
_diffrn_measured_fraction_theta_full     0.995
_diffrn_reflns_limit_h_min     -13
_diffrn_reflns_limit_h_max     13
_diffrn_reflns_limit_k_min     -13
_diffrn_reflns_limit_k_max     13
_diffrn_reflns_limit_l_min     -18
_diffrn_reflns_limit_l_max     18
_refine_special_details
;
Refinement of <i>F</i>^2^ against all reflections. The weighted <i>R</i>-factor
<i>wR</i> and goodness of fit <i>S</i> are based on <i>F</i>^2^, conventional
<i>R</i>-factors <i>R</i> are based on <i>F</i>, with <i>F</i> set to zero for
negative <i>F</i>^2^. The threshold expression of <i>F</i>^2^ >
\s(<i>F</i>^2^) is used only for calculating <i>R</i>-factors(gt) <i>etc</i>.
and is not relevant to the choice of reflections for refinement.
<i>R</i>-factors based on <i>F</i>^2^ are statistically about twice as large
as those based on <i>F</i>, and <i>R</i>- factors based on all data will be
even larger.
;
_reflns_number_total     7403
_reflns_number_gt     5928
_reflns_threshold_expression     I>2sigma(I)
_refine_ls_structure_factor_coef     Fsqd
_refine_ls_matrix_type     full
_refine_ls_R_factor_all     0.0527
_refine_ls_R_factor_gt     0.0387
_refine_ls_wR_factor_gt     0.0968
_refine_ls_wR_factor_ref     0.1075
_refine_ls_goodness_of_fit_ref     1.063
_refine_ls_restrained_S_all     1.063
_refine_ls_number_reflns     7403
_refine_ls_number_parameters     318
_refine_ls_number_restraints     0
_refine_ls_hydrogen_treatment     constr
_refine_ls_weighting_scheme     calc
_refine_ls_weighting_details
         'calc w=1/[\s^2^(Fo^2^)+(0.0551P)^2^+0.3641P] where P=(Fo^2^+2Fc^2^)/3'
_atom_sites_solution_hydrogens     geom
_atom_sites_solution_primary     direct
_atom_sites_solution_secondary     difmap
_refine_ls_shift/su_max     0.000
_refine_ls_shift/su_mean     0.000
_refine_diff_density_max     0.583
_refine_diff_density_min     -0.237
_refine_ls_extinction_method     none
_refine_ls_extinction_coef     ?
loop_
    _atom_type_symbol
    _atom_type_description
    _atom_type_scat_dispersion_real
    _atom_type_scat_dispersion_imag
    _atom_type_scat_source
    'C' 'C' 0.0033 0.0016
                         'International Tables Vol C Tables 4.2.6.8 and 6.1.1.4'
    'H' 'H' 0.0000 0.0000
                         'International Tables Vol C Tables 4.2.6.8 and 6.1.1.4'
    'N' 'N' 0.0061 0.0033
                         'International Tables Vol C Tables 4.2.6.8 and 6.1.1.4'
    'Zn' 'Zn' 0.2839 1.4301
                         'International Tables Vol C Tables 4.2.6.8 and 6.1.1.4'
    'Cl' 'Cl' 0.1484 0.1585
                         'International Tables Vol C Tables 4.2.6.8 and 6.1.1.4'
_computing_data_collection     'APEX2 (Bruker, 2009)'
_computing_cell_refinement     'SAINT (Bruker, 2009)'
_computing_data_reduction     'SAINT (Bruker, 2009)'
_computing_structure_solution     'SHELXS97 (Sheldrick, 2008)'
_computing_structure_refinement     'SHELXL97 (Sheldrick, 2008)'
_computing_molecular_graphics     'ORTEP-3 for Windows (Farrugia, 2012)'
_computing_publication_material
                               'PLATON (Spek, 2009) and publCIF (Westrip, 2010)'
loop_
    _atom_site_type_symbol
    _atom_site_label
    _atom_site_fract_x
    _atom_site_fract_y
    _atom_site_fract_z
    _atom_site_U_iso_or_equiv
    _atom_site_adp_type
    _atom_site_calc_flag
    _atom_site_refinement_flags
    _atom_site_occupancy
    _atom_site_symmetry_multiplicity
    _atom_site_disorder_assembly
    _atom_site_disorder_group
    C C1 0.7633(4) 0.8525(3) 0.4366(3) 0.1008(11) Uani d . 1 1 . .
    H H1 0.7791 0.9301 0.4072 0.121 Uiso calc R 1 1 . .
    C C2 0.8206(5) 0.8556(4) 0.5311(3) 0.1210(14) Uani d . 1 1 . .
    H H2 0.8754 0.9350 0.5641 0.145 Uiso calc R 1 1 . .
    C C3 0.7979(4) 0.7450(5) 0.5757(2) 0.1088(13) Uani d . 1 1 . .
    H H3 0.8379 0.7477 0.6387 0.131 Uiso calc R 1 1 . .
    C C4 0.7162(4) 0.6296(4) 0.5281(3) 0.1052(12) Uani d . 1 1 . .
    H H4 0.6985 0.5537 0.5593 0.126 Uiso calc R 1 1 . .
    C C5 0.6591(4) 0.6246(3) 0.4331(2) 0.0826(8) Uani d . 1 1 . .
    H H5 0.6036 0.5451 0.4010 0.099 Uiso calc R 1 1 . .
    C C6 0.6835(2) 0.7356(2) 0.38635(17) 0.0602(5) Uani d . 1 1 . .
    C C7 0.6298(3) 0.7325(3) 0.28114(18) 0.0675(6) Uani d . 1 1 . .
    H H7A 0.6199 0.8247 0.2733 0.085(9) Uiso calc R 1 1 . .
    H H7B 0.6962 0.7031 0.2359 0.084(9) Uiso calc R 1 1 . .
    C C8 0.3754(2) 0.6587(2) 0.29074(15) 0.0539(5) Uani d . 1 1 . .
    C C9 0.3381(3) 0.7496(3) 0.36933(17) 0.0692(6) Uani d . 1 1 . .
    H H9 0.4018 0.8181 0.4071 0.083 Uiso calc R 1 1 . .
    C C10 0.2033(4) 0.7334(3) 0.3883(2) 0.0799(8) Uani d . 1 1 . .
    H H10 0.1754 0.7914 0.4411 0.096 Uiso calc R 1 1 . .
    C C11 0.1069(3) 0.6330(3) 0.3312(2) 0.0775(7) Uani d . 1 1 . .
    H H11 0.0163 0.6255 0.3465 0.093 Uiso calc R 1 1 . .
    C C12 0.1428(3) 0.5448(3) 0.25247(19) 0.0644(6) Uani d . 1 1 . .
    H H12 0.0780 0.4784 0.2138 0.077 Uiso calc R 1 1 . .
    C C13 0.2792(2) 0.5583(2) 0.23266(15) 0.0510(4) Uani d . 1 1 . .
    C C14 0.4755(2) 0.5385(2) 0.17551(15) 0.0538(5) Uani d . 1 1 . .
    H H14 0.5432 0.5085 0.1369 0.065 Uiso calc R 1 1 . .
    C C15 -0.2428(3) 0.2655(3) 0.2558(2) 0.0821(8) Uani d . 1 1 . .
    H H15 -0.1617 0.3181 0.2437 0.099 Uiso calc R 1 1 . .
    C C16 -0.2920(5) 0.2837(4) 0.3495(2) 0.1078(12) Uani d . 1 1 . .
    H H16 -0.2421 0.3458 0.4010 0.129 Uiso calc R 1 1 . .
    C C17 -0.4137(4) 0.2106(5) 0.3665(2) 0.1047(13) Uani d . 1 1 . .
    H H17 -0.4492 0.2271 0.4285 0.126 Uiso calc R 1 1 . .
    C C18 -0.4834(3) 0.1131(4) 0.2925(2) 0.0917(10) Uani d . 1 1 . .
    H H18 -0.5648 0.0613 0.3049 0.110 Uiso calc R 1 1 . .
    C C19 -0.4329(2) 0.0915(3) 0.19898(18) 0.0638(6) Uani d . 1 1 . .
    H H19 -0.4797 0.0243 0.1490 0.077 Uiso calc R 1 1 . .
    C C20 -0.3139(2) 0.1694(2) 0.18024(15) 0.0487(4) Uani d . 1 1 . .
    C C21 -0.26224(18) 0.1483(2) 0.07709(15) 0.0491(4) Uani d . 1 1 . .
    H H21A -0.3058 0.0600 0.0407 0.059 Uiso calc R 1 1 . .
    H H21B -0.2862 0.2182 0.0418 0.059 Uiso calc R 1 1 . .
    C C22 -0.04380(18) 0.06922(18) 0.12376(13) 0.0409(4) Uani d . 1 1 . .
    C C23 -0.0871(2) -0.0469(2) 0.16412(17) 0.0570(5) Uani d . 1 1 . .
    H H23 -0.1788 -0.0802 0.1678 0.068 Uiso calc R 1 1 . .
    C C24 0.0132(3) -0.1098(2) 0.1982(2) 0.0688(6) Uani d . 1 1 . .
    H H24 -0.0113 -0.1878 0.2261 0.083 Uiso calc R 1 1 . .
    C C25 0.1510(3) -0.0600(2) 0.19231(18) 0.0638(6) Uani d . 1 1 . .
    H H25 0.2157 -0.1056 0.2166 0.077 Uiso calc R 1 1 . .
    C C26 0.1940(2) 0.0551(2) 0.15140(15) 0.0510(4) Uani d . 1 1 . .
    H H26 0.2858 0.0878 0.1472 0.061 Uiso calc R 1 1 . .
    C C27 0.09351(18) 0.11926(18) 0.11694(12) 0.0393(3) Uani d . 1 1 . .
    C C28 -0.02314(18) 0.24853(19) 0.05074(14) 0.0447(4) Uani d . 1 1 . .
    H H28 -0.0461 0.3176 0.0191 0.054 Uiso calc R 1 1 . .
    N N1 0.49942(19) 0.6426(2) 0.25291(13) 0.0562(4) Uani d . 1 1 . .
    N N2 0.34613(17) 0.48349(18) 0.16007(13) 0.0515(4) Uani d . 1 1 . .
    N N3 0.10356(15) 0.23339(16) 0.07047(12) 0.0443(3) Uani d . 1 1 . .
    N N4 -0.11488(15) 0.15456(16) 0.08096(12) 0.0425(3) Uani d . 1 1 . .
    Zn Zn1 0.26873(2) 0.35268(2) 0.034848(16) 0.04370(8) Uani d . 1 1 . .
    Cl Cl1 0.18906(5) 0.46699(5) -0.07679(4) 0.05779(14) Uani d . 1 1 . .
    Cl Cl2 0.43183(5) 0.23659(6) -0.01957(4) 0.05514(13) Uani d . 1 1 . .
loop_
    _atom_site_aniso_label
    _atom_site_aniso_U_11
    _atom_site_aniso_U_22
    _atom_site_aniso_U_33
    _atom_site_aniso_U_12
    _atom_site_aniso_U_13
    _atom_site_aniso_U_23
    C1 0.128(3) 0.0754(18) 0.082(2) -0.0178(19) -0.027(2) 0.0067(16)
    C2 0.147(4) 0.105(3) 0.085(2) -0.009(2) -0.049(2) -0.015(2)
    C3 0.131(3) 0.130(3) 0.0621(17) 0.044(3) -0.0313(19) -0.005(2)
    C4 0.139(3) 0.101(2) 0.081(2) 0.032(2) -0.024(2) 0.0289(19)
    C5 0.105(2) 0.0691(16) 0.0702(16) 0.0086(15) -0.0213(15) 0.0133(13)
    C6 0.0603(13) 0.0638(13) 0.0514(11) 0.0031(10) -0.0037(10) 0.0035(10)
    C7 0.0673(14) 0.0725(15) 0.0551(12) -0.0147(12) -0.0033(11) 0.0164(11)
    C8 0.0656(13) 0.0573(11) 0.0423(10) 0.0116(10) -0.0011(9) 0.0186(8)
    C9 0.0940(19) 0.0659(14) 0.0497(12) 0.0184(13) -0.0031(12) 0.0124(10)
    C10 0.107(2) 0.0841(18) 0.0608(14) 0.0472(17) 0.0141(15) 0.0157(13)
    C11 0.0728(16) 0.094(2) 0.0791(17) 0.0406(15) 0.0165(14) 0.0269(15)
    C12 0.0562(12) 0.0737(15) 0.0688(14) 0.0189(11) 0.0059(11) 0.0198(12)
    C13 0.0550(11) 0.0539(11) 0.0479(10) 0.0116(9) 0.0019(8) 0.0177(8)
    C14 0.0516(11) 0.0620(12) 0.0454(10) -0.0021(9) 0.0040(8) 0.0136(9)
    C15 0.090(2) 0.0796(18) 0.0657(15) -0.0004(15) 0.0121(14) -0.0051(13)
    C16 0.128(3) 0.124(3) 0.0638(18) 0.033(3) 0.0048(19) -0.0162(18)
    C17 0.099(2) 0.178(4) 0.0517(15) 0.064(3) 0.0180(16) 0.0198(19)
    C18 0.0571(15) 0.161(3) 0.0696(17) 0.0273(18) 0.0195(13) 0.045(2)
    C19 0.0406(10) 0.0944(17) 0.0597(12) 0.0133(11) 0.0059(9) 0.0199(12)
    C20 0.0455(10) 0.0543(11) 0.0502(10) 0.0158(8) 0.0057(8) 0.0124(8)
    C21 0.0338(8) 0.0610(11) 0.0525(10) 0.0051(8) 0.0037(7) 0.0129(9)
    C22 0.0399(8) 0.0422(9) 0.0400(8) 0.0031(7) -0.0006(7) 0.0099(7)
    C23 0.0510(11) 0.0547(11) 0.0668(13) -0.0035(9) 0.0029(9) 0.0267(10)
    C24 0.0727(15) 0.0575(13) 0.0822(16) 0.0032(11) -0.0030(12) 0.0387(12)
    C25 0.0673(14) 0.0640(13) 0.0676(14) 0.0189(11) -0.0075(11) 0.0279(11)
    C26 0.0440(10) 0.0595(11) 0.0519(10) 0.0106(8) -0.0034(8) 0.0160(9)
    C27 0.0400(8) 0.0402(8) 0.0375(8) 0.0043(7) -0.0002(6) 0.0092(7)
    C28 0.0408(9) 0.0429(9) 0.0539(10) 0.0070(7) 0.0038(8) 0.0182(8)
    N1 0.0570(10) 0.0648(11) 0.0434(8) -0.0043(8) -0.0011(7) 0.0144(8)
    N2 0.0464(9) 0.0572(10) 0.0502(9) 0.0023(7) 0.0031(7) 0.0129(7)
    N3 0.0377(7) 0.0442(8) 0.0539(9) 0.0042(6) 0.0031(6) 0.0189(7)
    N4 0.0359(7) 0.0451(8) 0.0479(8) 0.0051(6) 0.0031(6) 0.0140(6)
    Zn1 0.03618(11) 0.04504(13) 0.05179(14) 0.00320(8) 0.00320(8) 0.01722(9)
    Cl1 0.0506(3) 0.0594(3) 0.0722(3) 0.0134(2) 0.0037(2) 0.0330(3)
    Cl2 0.0428(2) 0.0630(3) 0.0643(3) 0.0156(2) 0.0044(2) 0.0178(2)
_geom_special_details
;
All e.s.d.'s (except the e.s.d. in the dihedral angle between two l.s. planes)
are estimated using the full covariance matrix. The cell e.s.d.'s are taken
into account individually in the estimation of e.s.d.'s in distances, angles
and torsion angles; correlations between e.s.d.'s in cell parameters are only
used when they are defined by crystal symmetry. An approximate (isotropic)
treatment of cell e.s.d.'s is used for estimating e.s.d.'s involving l.s.
planes.
;
loop_
    _geom_bond_atom_site_label_1
    _geom_bond_atom_site_label_2
    _geom_bond_site_symmetry_2
    _geom_bond_distance
    _geom_bond_publ_flag
    C1 C6 . 1.373(4) ?
    C1 C2 . 1.386(5) ?
    C1 H1 . 0.9300 ?
    C2 C3 . 1.347(6) ?
    C2 H2 . 0.9300 ?
    C3 C4 . 1.359(5) ?
    C3 H3 . 0.9300 ?
    C4 C5 . 1.388(4) ?
    C4 H4 . 0.9300 ?
    C5 C6 . 1.370(4) ?
    C5 H5 . 0.9300 ?
    C6 C7 . 1.509(3) ?
    C7 N1 . 1.461(3) ?
    C7 H7A . 0.9700 ?
    C7 H7B . 0.9700 ?
    C8 N1 . 1.381(3) ?
    C8 C9 . 1.393(3) ?
    C8 C13 . 1.394(3) ?
    C9 C10 . 1.369(4) ?
    C9 H9 . 0.9300 ?
    C10 C11 . 1.389(4) ?
    C10 H10 . 0.9300 ?
    C11 C12 . 1.373(4) ?
    C11 H11 . 0.9300 ?
    C12 C13 . 1.387(3) ?
    C12 H12 . 0.9300 ?
    C13 N2 . 1.398(3) ?
    C14 N2 . 1.316(3) ?
    C14 N1 . 1.344(3) ?
    C14 H14 . 0.9300 ?
    C15 C20 . 1.380(3) ?
    C15 C16 . 1.382(4) ?
    C15 H15 . 0.9300 ?
    C16 C17 . 1.365(6) ?
    C16 H16 . 0.9300 ?
    C17 C18 . 1.368(5) ?
    C17 H17 . 0.9300 ?
    C18 C19 . 1.387(4) ?
    C18 H18 . 0.9300 ?
    C19 C20 . 1.372(3) ?
    C19 H19 . 0.9300 ?
    C20 C21 . 1.512(3) ?
    C21 N4 . 1.461(2) ?
    C21 H21A . 0.9700 ?
    C21 H21B . 0.9700 ?
    C22 N4 . 1.382(2) ?
    C22 C23 . 1.387(3) ?
    C22 C27 . 1.395(2) ?
    C23 C24 . 1.372(3) ?
    C23 H23 . 0.9300 ?
    C24 C25 . 1.398(4) ?
    C24 H24 . 0.9300 ?
    C25 C26 . 1.382(3) ?
    C25 H25 . 0.9300 ?
    C26 C27 . 1.384(3) ?
    C26 H26 . 0.9300 ?
    C27 N3 . 1.393(2) ?
    C28 N3 . 1.321(2) ?
    C28 N4 . 1.336(2) ?
    C28 H28 . 0.9300 ?
    N2 Zn1 . 2.0225(17) ?
    N3 Zn1 . 2.0048(15) ?
    Zn1 Cl2 . 2.2292(5) ?
    Zn1 Cl1 . 2.2503(5) ?
loop_
    _geom_angle_atom_site_label_1
    _geom_angle_atom_site_label_2
    _geom_angle_atom_site_label_3
    _geom_angle_site_symmetry_1
    _geom_angle_site_symmetry_3
    _geom_angle
    _geom_angle_publ_flag
    C6 C1 C2 . . 120.4(3) ?
    C6 C1 H1 . . 119.8 ?
    C2 C1 H1 . . 119.8 ?
    C3 C2 C1 . . 120.9(3) ?
    C3 C2 H2 . . 119.6 ?
    C1 C2 H2 . . 119.6 ?
    C2 C3 C4 . . 119.6(3) ?
    C2 C3 H3 . . 120.2 ?
    C4 C3 H3 . . 120.2 ?
    C3 C4 C5 . . 120.2(3) ?
    C3 C4 H4 . . 119.9 ?
    C5 C4 H4 . . 119.9 ?
    C6 C5 C4 . . 120.7(3) ?
    C6 C5 H5 . . 119.6 ?
    C4 C5 H5 . . 119.6 ?
    C5 C6 C1 . . 118.3(3) ?
    C5 C6 C7 . . 122.6(2) ?
    C1 C6 C7 . . 119.2(2) ?
    N1 C7 C6 . . 114.19(19) ?
    N1 C7 H7A . . 108.7 ?
    C6 C7 H7A . . 108.7 ?
    N1 C7 H7B . . 108.7 ?
    C6 C7 H7B . . 108.7 ?
    H7A C7 H7B . . 107.6 ?
    N1 C8 C9 . . 132.6(2) ?
    N1 C8 C13 . . 106.03(19) ?
    C9 C8 C13 . . 121.4(2) ?
    C10 C9 C8 . . 116.9(3) ?
    C10 C9 H9 . . 121.6 ?
    C8 C9 H9 . . 121.6 ?
    C9 C10 C11 . . 122.0(3) ?
    C9 C10 H10 . . 119.0 ?
    C11 C10 H10 . . 119.0 ?
    C12 C11 C10 . . 121.3(3) ?
    C12 C11 H11 . . 119.4 ?
    C10 C11 H11 . . 119.4 ?
    C11 C12 C13 . . 117.7(3) ?
    C11 C12 H12 . . 121.2 ?
    C13 C12 H12 . . 121.2 ?
    C12 C13 C8 . . 120.7(2) ?
    C12 C13 N2 . . 130.8(2) ?
    C8 C13 N2 . . 108.46(19) ?
    N2 C14 N1 . . 113.0(2) ?
    N2 C14 H14 . . 123.5 ?
    N1 C14 H14 . . 123.5 ?
    C20 C15 C16 . . 120.0(3) ?
    C20 C15 H15 . . 120.0 ?
    C16 C15 H15 . . 120.0 ?
    C17 C16 C15 . . 120.2(3) ?
    C17 C16 H16 . . 119.9 ?
    C15 C16 H16 . . 119.9 ?
    C16 C17 C18 . . 120.1(3) ?
    C16 C17 H17 . . 119.9 ?
    C18 C17 H17 . . 119.9 ?
    C17 C18 C19 . . 120.1(3) ?
    C17 C18 H18 . . 120.0 ?
    C19 C18 H18 . . 120.0 ?
    C20 C19 C18 . . 120.0(3) ?
    C20 C19 H19 . . 120.0 ?
    C18 C19 H19 . . 120.0 ?
    C19 C20 C15 . . 119.6(2) ?
    C19 C20 C21 . . 119.6(2) ?
    C15 C20 C21 . . 120.8(2) ?
    N4 C21 C20 . . 111.42(16) ?
    N4 C21 H21A . . 109.3 ?
    C20 C21 H21A . . 109.3 ?
    N4 C21 H21B . . 109.3 ?
    C20 C21 H21B . . 109.3 ?
    H21A C21 H21B . . 108.0 ?
    N4 C22 C23 . . 131.75(17) ?
    N4 C22 C27 . . 105.86(15) ?
    C23 C22 C27 . . 122.35(17) ?
    C24 C23 C22 . . 116.2(2) ?
    C24 C23 H23 . . 121.9 ?
    C22 C23 H23 . . 121.9 ?
    C23 C24 C25 . . 121.9(2) ?
    C23 C24 H24 . . 119.0 ?
    C25 C24 H24 . . 119.0 ?
    C26 C25 C24 . . 121.8(2) ?
    C26 C25 H25 . . 119.1 ?
    C24 C25 H25 . . 119.1 ?
    C25 C26 C27 . . 116.63(19) ?
    C25 C26 H26 . . 121.7 ?
    C27 C26 H26 . . 121.7 ?
    C26 C27 N3 . . 130.31(17) ?
    C26 C27 C22 . . 121.08(17) ?
    N3 C27 C22 . . 108.59(15) ?
    N3 C28 N4 . . 113.13(16) ?
    N3 C28 H28 . . 123.4 ?
    N4 C28 H28 . . 123.4 ?
    C14 N1 C8 . . 107.04(18) ?
    C14 N1 C7 . . 125.4(2) ?
    C8 N1 C7 . . 127.1(2) ?
    C14 N2 C13 . . 105.48(18) ?
    C14 N2 Zn1 . . 123.26(15) ?
    C13 N2 Zn1 . . 129.57(14) ?
    C28 N3 C27 . . 105.30(14) ?
    C28 N3 Zn1 . . 124.79(12) ?
    C27 N3 Zn1 . . 129.89(12) ?
    C28 N4 C22 . . 107.12(15) ?
    C28 N4 C21 . . 126.89(16) ?
    C22 N4 C21 . . 125.84(15) ?
    N3 Zn1 N2 . . 107.29(7) ?
    N3 Zn1 Cl2 . . 113.31(5) ?
    N2 Zn1 Cl2 . . 107.21(5) ?
    N3 Zn1 Cl1 . . 104.56(5) ?
    N2 Zn1 Cl1 . . 110.42(5) ?
    Cl2 Zn1 Cl1 . . 113.88(2) ?
loop_
    _geom_hbond_atom_site_label_D
    _geom_hbond_atom_site_label_H
    _geom_hbond_atom_site_label_A
    _geom_hbond_site_symmetry_A
    _geom_hbond_distance_DH
    _geom_hbond_distance_HA
    _geom_hbond_distance_DA
    _geom_hbond_angle_DHA
    C14 H14 Cl1 2_665 0.93 2.81 3.660(2) 153
    C28 H28 Cl1 2_565 0.93 2.80 3.502(2) 133
_iucr_refine_instructions_details
;
TITL BAD13_D338_DRX5 in P-1
CELL  0.71073   9.9819  10.0564  13.6641   99.539   92.087   99.122
ZERR     2.00   0.0004   0.0004   0.0006    0.002    0.002    0.002
LATT   1
SFAC  C    H    N    ZN   CL
UNIT  56   48   8    2    4
MERG   2
OMIT     0   0   1
OMIT     1   0   0
OMIT     0   1   0
shel 40 0.72
FMAP   2
PLAN   10
ACTA
BOND
BOND   $H
L.S.  10
TEMP    23.00
WGHT    0.055100    0.364100
FVAR       0.71301
C1    1    0.763338    0.852521    0.436645    11.00000    0.12814    0.07538 =
         0.08230    0.00672   -0.02739   -0.01785
AFIX  43
H1    2    0.779105    0.930070    0.407174    11.00000   -1.20000
AFIX   0
C2    1    0.820583    0.855586    0.531088    11.00000    0.14744    0.10528 =
         0.08528   -0.01471   -0.04913   -0.00875
AFIX  43
H2    2    0.875393    0.935018    0.564098    11.00000   -1.20000
AFIX   0
C3    1    0.797866    0.745015    0.575689    11.00000    0.13124    0.13003 =
         0.06211   -0.00470   -0.03128    0.04355
AFIX  43
H3    2    0.837861    0.747653    0.638677    11.00000   -1.20000
AFIX   0
C4    1    0.716176    0.629598    0.528116    11.00000    0.13914    0.10146 =
         0.08122    0.02895   -0.02430    0.03202
AFIX  43
H4    2    0.698468    0.553721    0.559259    11.00000   -1.20000
AFIX   0
C5    1    0.659074    0.624633    0.433149    11.00000    0.10505    0.06906 =
         0.07018    0.01327   -0.02130    0.00857
AFIX  43
H5    2    0.603649    0.545083    0.400953    11.00000   -1.20000
AFIX   0
C6    1    0.683484    0.735643    0.386349    11.00000    0.06028    0.06381 =
         0.05142    0.00354   -0.00368    0.00307
C7    1    0.629797    0.732524    0.281142    11.00000    0.06731    0.07251 =
         0.05514    0.01645   -0.00335   -0.01472
AFIX  23
H7A   2    0.619940    0.824656    0.273262    11.00000    0.08545
H7B   2    0.696235    0.703099    0.235905    11.00000    0.08379
AFIX   0
C8    1    0.375392    0.658657    0.290744    11.00000    0.06564    0.05729 =
         0.04228    0.01860   -0.00109    0.01157
C9    1    0.338091    0.749579    0.369332    11.00000    0.09401    0.06589 =
         0.04971    0.01235   -0.00308    0.01844
AFIX  43
H9    2    0.401775    0.818083    0.407145    11.00000   -1.20000
AFIX   0
C10   1    0.203302    0.733407    0.388325    11.00000    0.10707    0.08405 =
         0.06077    0.01575    0.01413    0.04721
AFIX  43
H10   2    0.175393    0.791404    0.441120    11.00000   -1.20000
AFIX   0
C11   1    0.106898    0.633045    0.331181    11.00000    0.07280    0.09437 =
         0.07906    0.02689    0.01652    0.04065
AFIX  43
H11   2    0.016304    0.625468    0.346543    11.00000   -1.20000
AFIX   0
C12   1    0.142837    0.544842    0.252466    11.00000    0.05622    0.07373 =
         0.06875    0.01983    0.00594    0.01885
AFIX  43
H12   2    0.078042    0.478434    0.213778    11.00000   -1.20000
AFIX   0
C13   1    0.279200    0.558251    0.232661    11.00000    0.05505    0.05388 =
         0.04788    0.01765    0.00188    0.01159
C14   1    0.475458    0.538514    0.175506    11.00000    0.05160    0.06203 =
         0.04543    0.01355    0.00404   -0.00213
AFIX  43
H14   2    0.543210    0.508507    0.136881    11.00000   -1.20000
AFIX   0
C15   1   -0.242755    0.265545    0.255782    11.00000    0.09049    0.07961 =
         0.06570   -0.00510    0.01209   -0.00044
AFIX  43
H15   2   -0.161685    0.318132    0.243681    11.00000   -1.20000
AFIX   0
C16   1   -0.292009    0.283668    0.349453    11.00000    0.12805    0.12426 =
         0.06381   -0.01616    0.00481    0.03306
AFIX  43
H16   2   -0.242126    0.345811    0.401027    11.00000   -1.20000
AFIX   0
C17   1   -0.413658    0.210609    0.366467    11.00000    0.09851    0.17849 =
         0.05166    0.01981    0.01800    0.06407
AFIX  43
H17   2   -0.449188    0.227120    0.428463    11.00000   -1.20000
AFIX   0
C18   1   -0.483419    0.113148    0.292503    11.00000    0.05712    0.16124 =
         0.06963    0.04546    0.01952    0.02733
AFIX  43
H18   2   -0.564764    0.061331    0.304932    11.00000   -1.20000
AFIX   0
C19   1   -0.432937    0.091542    0.198984    11.00000    0.04058    0.09438 =
         0.05965    0.01992    0.00595    0.01333
AFIX  43
H19   2   -0.479708    0.024333    0.149005    11.00000   -1.20000
AFIX   0
C20   1   -0.313941    0.169386    0.180243    11.00000    0.04554    0.05430 =
         0.05020    0.01242    0.00568    0.01585
C21   1   -0.262235    0.148307    0.077093    11.00000    0.03385    0.06100 =
         0.05254    0.01286    0.00368    0.00509
AFIX  23
H21A  2   -0.305769    0.059983    0.040661    11.00000   -1.20000
H21B  2   -0.286191    0.218190    0.041797    11.00000   -1.20000
AFIX   0
C22   1   -0.043802    0.069218    0.123755    11.00000    0.03994    0.04216 =
         0.04005    0.00987   -0.00060    0.00306
C23   1   -0.087068   -0.046885    0.164116    11.00000    0.05101    0.05466 =
         0.06681    0.02671    0.00287   -0.00352
AFIX  43
H23   2   -0.178792   -0.080198    0.167841    11.00000   -1.20000
AFIX   0
C24   1    0.013172   -0.109755    0.198220    11.00000    0.07274    0.05752 =
         0.08225    0.03869   -0.00297    0.00322
AFIX  43
H24   2   -0.011319   -0.187751    0.226083    11.00000   -1.20000
AFIX   0
C25   1    0.151033   -0.059996    0.192306    11.00000    0.06730    0.06397 =
         0.06755    0.02786   -0.00750    0.01887
AFIX  43
H25   2    0.215653   -0.105597    0.216572    11.00000   -1.20000
AFIX   0
C26   1    0.193984    0.055083    0.151403    11.00000    0.04403    0.05952 =
         0.05187    0.01596   -0.00336    0.01061
AFIX  43
H26   2    0.285758    0.087752    0.147246    11.00000   -1.20000
AFIX   0
C27   1    0.093505    0.119258    0.116937    11.00000    0.03995    0.04020 =
         0.03752    0.00918   -0.00021    0.00425
C28   1   -0.023139    0.248526    0.050742    11.00000    0.04084    0.04294 =
         0.05387    0.01820    0.00383    0.00700
AFIX  43
H28   2   -0.046123    0.317555    0.019053    11.00000   -1.20000
AFIX   0
N1    3    0.499416    0.642603    0.252914    11.00000    0.05702    0.06478 =
         0.04341    0.01437   -0.00113   -0.00432
N2    3    0.346127    0.483489    0.160070    11.00000    0.04636    0.05723 =
         0.05016    0.01289    0.00311    0.00234
N3    3    0.103556    0.233394    0.070467    11.00000    0.03767    0.04420 =
         0.05389    0.01886    0.00314    0.00418
N4    3   -0.114880    0.154555    0.080958    11.00000    0.03594    0.04513 =
         0.04789    0.01396    0.00313    0.00509
ZN1   4    0.268732    0.352682    0.034848    11.00000    0.03618    0.04504 =
         0.05179    0.01722    0.00320    0.00320
CL1   5    0.189056    0.466995   -0.076788    11.00000    0.05059    0.05940 =
         0.07222    0.03296    0.00368    0.01343
CL2   5    0.431834    0.236594   -0.019570    11.00000    0.04279    0.06299 =
         0.06432    0.01785    0.00443    0.01562
HKLF 4
REM  BAD13_D338_DRX5 in P-1
REM R1 =  0.0387 for   5928 Fo > 4sig(Fo)  and  0.0527 for all   7403 data
REM    318 parameters refined using      0 restraints
END
WGHT      0.0550      0.3627
REM Highest difference peak  0.583,  deepest hole -0.237,  1-sigma level  0.063
Q1    1   0.2778  0.3656  0.0913  11.00000  0.05    0.58
Q2    1   0.2831  0.2794  0.0206  11.00000  0.05    0.54
Q3    1   0.3364  0.3813  0.0122  11.00000  0.05    0.49
Q4    1   0.4018  0.2499  0.0310  11.00000  0.05    0.41
Q5    1   0.2639  0.4353  0.0436  11.00000  0.05    0.39
Q6    1   0.2003  0.3463  0.0201  11.00000  0.05    0.37
Q7    1   0.0237  0.0975  0.1389  11.00000  0.05    0.36
Q8    1   0.3452  0.3015  0.0058  11.00000  0.05    0.36
Q9    1   0.3587  0.2197  0.0075  11.00000  0.05    0.36
Q10   1   0.2076  0.4990 -0.0150  11.00000  0.05    0.35
;
