# Supplementary material for: Bis(1-benzyl-1H-benzimidazole-κN 3)di­chlorido­zinc
Source: Acta Crystallogr Sect E Struct Rep Online. 2014 Feb 12;70(Pt 3):m94–5. doi: 10.1107/S1600536814002840 (PMC3998485; doi:10.1107/S1600536814002840)
Supplement: Supplementary file 2 [file e-70-00m94-Isup2.hkl]

# 
# h,k,l, Fc-squared, Fo-squared, sigma(Fo-squared) and status flag 
# 
data_I
_shelx_title ' BAD13_D338_DRX5 in P-1' 
_shelx_refln_list_code          4 
_shelx_F_calc_maximum      130.80 
_exptl_crystal_F_000       568.00 
_reflns_d_resolution_high  0.7200 
 
loop_ 
 _symmetry_equiv_pos_as_xyz 
 'x, y, z' 
 '-x, -y, -z' 
 
_cell_length_a     9.9819 
_cell_length_b    10.0564 
_cell_length_c    13.6641 
_cell_angle_alpha  99.539 
_cell_angle_beta   92.087 
_cell_angle_gamma  99.122 
 
_shelx_F_squared_multiplier     1.000 
 
loop_ 
 _refln_index_h 
 _refln_index_k 
 _refln_index_l 
 _refln_F_squared_calc 
 _refln_F_squared_meas 
 _refln_F_squared_sigma 
 _refln_observed_status 
   2   0   0     7601.16     8294.89     82.49 o 
   3   0   0      114.39      112.92      1.37 o 
   4   0   0     1122.60     1175.76     11.88 o 
   5   0   0      418.05      504.30      5.71 o 
   6   0   0      370.99      355.57      4.29 o 
   7   0   0      513.36      496.49      5.89 o 
   8   0   0        3.03       -0.70      0.83 o 
   9   0   0       58.48       55.14      1.97 o 
  10   0   0        0.49        0.25      1.37 o 
  11   0   0      259.37      272.47      9.24 o 
  12   0   0       10.76       13.16      2.81 o 
  13   0   0      208.72      251.85      7.60 o 
 -13   1   0       11.00        7.46      3.38 o 
 -12   1   0      134.15      160.92      8.21 o 
 -11   1   0      314.89      302.90      6.27 o 
 -10   1   0       51.72       51.55      4.09 o 
  -9   1   0       53.21       46.52      2.16 o 
  -8   1   0        0.98       -0.80      0.80 o 
  -7   1   0      280.02      247.65      3.59 o 
  -6   1   0      594.80      589.98      7.25 o 
  -5   1   0     1057.90     1050.85     12.30 o 
  -4   1   0      774.46      787.37      9.97 o 
  -3   1   0     1121.46     1209.92     15.00 o 
  -2   1   0     3057.43     3503.49     37.15 o 
  -1   1   0     7573.26     6766.90    184.47 o 
   1   1   0       15.36       14.03      0.25 o 
   2   1   0     6017.61     6743.21     62.60 o 
   3   1   0      120.26      113.41      1.35 o 
   4   1   0      165.87      158.01      2.03 o 
   5   1   0      166.72      135.04      1.81 o 
   6   1   0      108.25       86.35      1.46 o 
   7   1   0      115.95      113.95      1.87 o 
   8   1   0      188.73      179.51      2.57 o 
   9   1   0      391.76      359.89      5.44 o 
  10   1   0      109.90      104.93      4.61 o 
  11   1   0        1.79        1.85      2.11 o 
  12   1   0       96.52      112.34      5.14 o 
  13   1   0       36.83       44.49      3.82 o 
 -13   2   0        1.22        1.47      3.21 o 
 -12   2   0      115.97      110.66      4.15 o 
 -11   2   0       22.87       17.70      2.18 o 
 -10   2   0      148.10      162.58      5.37 o 
  -9   2   0      384.90      364.94      6.20 o 
  -8   2   0      772.16      733.57      9.16 o 
  -7   2   0      268.36      244.89      3.60 o 
  -6   2   0     2659.15     2676.04     45.25 o 
  -5   2   0      521.58      552.76      7.30 o 
  -4   2   0      975.18      960.82     11.25 o 
  -3   2   0       37.81       44.83      0.95 o 
  -2   2   0     2940.64     3177.00     33.63 o 
  -1   2   0      253.68      268.69      3.73 o 
   0   2   0     4005.31     4517.14     39.74 o 
   1   2   0     8882.05    10128.68    111.96 o 
   2   2   0      777.66      881.63      8.75 o 
   3   2   0     6386.76     6986.23     64.93 o 
   4   2   0      262.60      321.39      3.28 o 
   5   2   0     1007.49     1090.11     10.97 o 
   6   2   0       52.32       50.10      1.08 o 
   7   2   0      548.77      545.51      5.90 o 
   8   2   0      179.73      157.08      2.96 o 
   9   2   0       15.56       10.46      1.62 o 
  10   2   0       31.60       31.92      2.26 o 
  11   2   0        4.66       10.00      2.33 o 
  12   2   0       39.46       42.10      3.36 o 
  13   2   0        3.21        3.93      3.72 o 
 -13   3   0        2.83        2.73      2.47 o 
 -12   3   0        6.12        8.74      2.35 o 
 -11   3   0      120.20      113.50      4.05 o 
 -10   3   0      354.97      344.24     10.72 o 
  -9   3   0      399.07      394.37      7.35 o 
  -8   3   0      305.67      303.03      5.69 o 
  -7   3   0       78.00       71.02      2.25 o 
  -6   3   0        4.10        2.67      0.84 o 
  -5   3   0      961.75      902.94     11.56 o 
  -4   3   0     2582.08     2680.46     32.94 o 
  -3   3   0      784.17      827.86     10.51 o 
  -2   3   0      348.07      340.44      4.18 o 
  -1   3   0      296.65      286.53      3.66 o 
   0   3   0       19.62       32.71      0.58 o 
   1   3   0     1483.53     1602.09     17.81 o 
   2   3   0     1542.52     1624.33     15.93 o 
   3   3   0     6523.66     7129.89     75.81 o 
   4   3   0      303.03      299.99      3.56 o 
   5   3   0      341.72      351.89      4.23 o 
   6   3   0     1068.67      986.14     11.03 o 
   7   3   0      141.70      141.84      2.66 o 
   8   3   0      231.68      203.41      3.48 o 
   9   3   0      232.17      248.25      5.03 o 
  10   3   0       14.51        7.73      2.56 o 
  11   3   0        8.29        5.69      2.51 o 
  12   3   0        3.33       -0.79      3.21 o 
 -13   4   0       12.12       10.10      2.75 o 
 -12   4   0        0.11       -3.01      3.01 o 
 -11   4   0       28.04       30.29      3.61 o 
 -10   4   0       24.89       27.22      2.49 o 
  -9   4   0      577.18      567.07     10.00 o 
  -8   4   0      494.60      451.51      8.13 o 
  -7   4   0      784.73      763.80     10.28 o 
  -6   4   0       31.97       38.42      1.45 o 
  -5   4   0     2972.19     2965.79     36.59 o 
  -4   4   0       68.29       88.78      1.88 o 
  -3   4   0     1750.91     1807.88     22.38 o 
  -2   4   0      158.87      166.04      2.33 o 
  -1   4   0       24.66       36.60      1.06 o 
   0   4   0       23.43       26.95      0.71 o 
   1   4   0      565.16      633.92      7.30 o 
   2   4   0      968.71      945.15     11.05 o 
   3   4   0       87.56      125.92      1.74 o 
   4   4   0     3031.10     3082.37     30.66 o 
   5   4   0      380.79      401.63      4.78 o 
   6   4   0     1297.81     1256.33     16.37 o 
   7   4   0       12.67       10.56      1.12 o 
   8   4   0      565.81      551.48      8.88 o 
   9   4   0       84.63       76.49      3.24 o 
  10   4   0       78.56       73.57      3.67 o 
  11   4   0       32.51       41.13      3.39 o 
  12   4   0        5.76        4.36      3.00 o 
 -13   5   0        0.02       -2.68      2.68 o 
 -12   5   0        4.12        5.71      2.46 o 
 -11   5   0        0.14       -1.34      2.07 o 
 -10   5   0      130.23      122.22      5.90 o 
  -9   5   0      400.73      375.51      7.59 o 
  -8   5   0      396.53      381.74      6.04 o 
  -7   5   0      503.14      489.07      7.12 o 
  -6   5   0        3.37        4.52      0.97 o 
  -5   5   0     1255.35     1275.41     16.28 o 
  -4   5   0     1301.75     1262.59     16.06 o 
  -3   5   0     3284.46     3364.56     41.30 o 
  -2   5   0      172.40      166.12      3.13 o 
  -1   5   0      703.13      719.31      7.89 o 
   0   5   0      414.08      478.79      5.32 o 
   1   5   0       49.29       51.84      1.23 o 
   2   5   0       12.89       18.69      0.57 o 
   3   5   0     1732.50     1838.58     19.82 o 
   4   5   0      509.28      526.76      5.67 o 
   5   5   0      250.19      243.99      3.75 o 
   6   5   0      412.31      422.38      5.66 o 
   7   5   0        6.72        8.52      1.14 o 
   8   5   0      300.67      294.30      5.54 o 
   9   5   0      230.49      238.10      6.16 o 
  10   5   0       69.73       72.19      3.81 o 
  11   5   0        6.81        3.99      2.81 o 
 -13   6   0       12.71       10.53      3.64 o 
 -12   6   0       14.20       19.47      3.23 o 
 -11   6   0        8.88       11.73      2.46 o 
 -10   6   0       11.42       10.77      2.14 o 
  -9   6   0       27.13       22.85      2.25 o 
  -8   6   0      640.90      610.95      9.71 o 
  -7   6   0      181.64      175.94      4.21 o 
  -6   6   0      730.25      727.75      9.95 o 
  -5   6   0       49.14       45.87      2.26 o 
  -4   6   0      622.75      607.22      8.24 o 
  -3   6   0      104.29      122.44      2.66 o 
  -2   6   0     2159.72     2226.89     25.60 o 
  -1   6   0      249.67      244.50      3.10 o 
   0   6   0        7.16        7.21      0.60 o 
   1   6   0      442.58      528.88      5.83 o 
   2   6   0      384.44      393.67      4.82 o 
   3   6   0      184.12      187.12      2.60 o 
   4   6   0       15.55       13.77      1.23 o 
   5   6   0     1153.43     1124.89     12.54 o 
   6   6   0      201.66      178.34      3.04 o 
   7   6   0      136.52      142.37      3.42 o 
   8   6   0       11.46        9.36      2.06 o 
   9   6   0      184.83      187.87      5.61 o 
  10   6   0        5.37        6.37      2.63 o 
  11   6   0       34.43       36.45      5.39 o 
 -12   7   0        2.38       -1.56      3.25 o 
 -11   7   0        7.33        2.23      2.75 o 
 -10   7   0        2.74        0.41      2.32 o 
  -9   7   0       53.98       52.55      2.73 o 
  -8   7   0        4.58        1.09      1.66 o 
  -7   7   0       14.96       11.43      1.52 o 
  -6   7   0      924.36      859.70     12.70 o 
  -5   7   0       20.86       13.66      1.26 o 
  -4   7   0      231.11      217.32      3.73 o 
  -3   7   0      535.88      531.17      7.33 o 
  -2   7   0      327.71      313.17      4.30 o 
  -1   7   0      154.43      133.19      2.42 o 
   0   7   0     1121.05     1124.81     12.93 o 
   1   7   0       20.19       21.47      0.84 o 
   2   7   0        8.32       10.17      0.79 o 
   3   7   0      111.65      111.03      2.20 o 
   4   7   0       92.17       94.66      2.14 o 
   5   7   0       15.30       15.39      1.13 o 
   6   7   0        4.55        2.77      1.34 o 
   7   7   0      104.96       90.97      4.01 o 
   8   7   0       13.11        9.46      2.45 o 
   9   7   0       40.30       42.57      3.19 o 
  10   7   0       23.51       24.76      2.98 o 
 -12   8   0       41.55       48.87      4.39 o 
 -11   8   0       38.62       38.74      3.72 o 
 -10   8   0       20.42       20.35      2.94 o 
  -9   8   0       66.77       61.38      3.41 o 
  -8   8   0        7.54        6.37      2.39 o 
  -7   8   0       85.94       76.23      4.34 o 
  -6   8   0        0.50       -1.51      1.51 o 
  -5   8   0      241.48      223.14      4.56 o 
  -4   8   0       29.76       27.08      1.71 o 
  -3   8   0      638.78      652.84      9.76 o 
  -2   8   0       15.21       22.12      2.04 o 
  -1   8   0     1233.50     1216.80     15.56 o 
   0   8   0      531.84      518.79      6.49 o 
   1   8   0      358.67      358.28      4.63 o 
   2   8   0        4.76        4.35      1.12 o 
   3   8   0       81.24       74.32      2.00 o 
   4   8   0       40.98       39.14      1.65 o 
   5   8   0       32.26       34.70      1.73 o 
   6   8   0      174.68      172.57      4.34 o 
   7   8   0        7.30        6.94      2.16 o 
   8   8   0       75.00       81.86      4.03 o 
   9   8   0        1.74        2.34      2.47 o 
 -11   9   0        0.25        5.51      3.39 o 
 -10   9   0       31.97       36.69      3.54 o 
  -9   9   0       50.11       53.84      3.62 o 
  -8   9   0       67.44       68.82      6.25 o 
  -7   9   0       55.62       54.07      2.75 o 
  -6   9   0      183.54      175.33      5.39 o 
  -5   9   0      116.36      121.38      4.23 o 
  -4   9   0       14.89        6.42      1.65 o 
  -3   9   0      120.30      123.44      3.29 o 
  -2   9   0        2.66        1.70      1.21 o 
  -1   9   0      343.47      343.95      6.54 o 
   0   9   0       47.94       43.73      1.81 o 
   1   9   0      633.80      605.12      9.17 o 
   2   9   0       16.11       20.13      4.14 o 
   3   9   0       39.71       40.77      1.86 o 
   4   9   0       25.16       23.89      1.62 o 
   5   9   0       65.95       68.44      3.61 o 
   6   9   0        4.09        5.38      2.26 o 
   7   9   0       52.47       54.23      3.40 o 
   8   9   0        3.19        2.08      2.57 o 
 -11  10   0       37.92       42.61      6.94 o 
 -10  10   0       36.02       38.01      3.98 o 
  -9  10   0        8.77        6.13      2.94 o 
  -8  10   0       13.96       16.74      2.89 o 
  -7  10   0      102.69      109.66      4.15 o 
  -6  10   0        1.04        4.03      1.97 o 
  -5  10   0       83.97       85.70      3.56 o 
  -4  10   0       64.70       67.52      4.17 o 
  -3  10   0      129.87      127.53      7.40 o 
  -2  10   0      271.20      249.27      7.34 o 
  -1  10   0        5.67        5.71      1.58 o 
   0  10   0      871.79      852.70     12.19 o 
   1  10   0       14.60       14.55      2.08 o 
   2  10   0       78.19       80.85      3.29 o 
   3  10   0       53.00       51.81      2.53 o 
   4  10   0       64.41       62.02      5.27 o 
   5  10   0        1.94        0.91      2.33 o 
   6  10   0       74.45       87.25      6.09 o 
   7  10   0        8.15        9.11      2.81 o 
 -10  11   0        2.66        2.94      3.62 o 
  -9  11   0       32.61       41.05      3.98 o 
  -8  11   0        0.51        1.58      3.01 o 
  -7  11   0       33.86       51.00      6.20 o 
  -6  11   0       61.62       65.00      3.74 o 
  -5  11   0      102.77      123.62      5.54 o 
  -4  11   0       89.18       93.24      6.02 o 
  -3  11   0       47.97       48.85      3.02 o 
  -2  11   0       32.73       30.18      2.40 o 
  -1  11   0        3.30       -0.95      2.05 o 
   0  11   0       52.35       54.69      5.80 o 
   1  11   0        4.41        5.95      2.37 o 
   2  11   0      134.67      149.61      5.35 o 
   3  11   0        6.32        2.72      3.53 o 
   4  11   0       30.15       36.18      3.17 o 
   5  11   0        7.72        4.18      2.84 o 
   6  11   0        7.31        5.03      2.88 o 
  -8  12   0       21.80       20.94      4.38 o 
  -7  12   0        3.64        3.96      3.68 o 
  -6  12   0       29.10       35.66      3.45 o 
  -5  12   0       14.35       13.38      2.86 o 
  -4  12   0       58.53       63.84      3.66 o 
  -3  12   0        2.96       -0.24      2.38 o 
  -2  12   0        0.69       -2.49      2.49 o 
  -1  12   0        1.25       -2.49      2.49 o 
   0  12   0        0.54       -2.59      2.59 o 
   1  12   0       25.14       26.05      3.59 o 
   2  12   0        1.84        3.25      3.97 o 
   3  12   0       69.40       80.84      6.02 o 
   4  12   0       18.52       22.71      5.21 o 
  -6  13   0        5.65        3.53      3.86 o 
  -5  13   0        2.03        4.73      3.20 o 
  -4  13   0       43.06       54.62      4.63 o 
  -3  13   0        3.19        0.78      3.11 o 
  -2  13   0       22.94       28.45      3.52 o 
  -1  13   0        1.06        6.92      3.83 o 
   0  13   0        0.98       -3.05      3.05 o 
   1  13   0        5.80        7.85      4.51 o 
   2  13   0        8.81        6.30      6.00 o 
  -2 -13   1       16.03       20.68      5.31 o 
  -1 -13   1        0.95        3.23      3.10 o 
   0 -13   1        0.38        4.51      3.83 o 
   1 -13   1        1.05       -0.91      3.59 o 
   2 -13   1       20.20       30.29      4.48 o 
   3 -13   1        3.49        7.61      2.46 o 
   4 -13   1       53.67       68.02      4.09 o 
   5 -13   1        1.17        3.72      3.01 o 
   6 -13   1       25.32       29.97      3.69 o 
  -4 -12   1        8.36        7.67      4.36 o 
  -3 -12   1       40.42       46.16      4.56 o 
  -2 -12   1        0.78        3.84      2.35 o 
  -1 -12   1       37.70       35.17      3.48 o 
   0 -12   1        0.18        1.01      3.12 o 
   1 -12   1       16.03       17.93      3.50 o 
   2 -12   1        1.14        0.48      1.86 o 
   3 -12   1       28.86       34.62      2.66 o 
   4 -12   1       81.77      102.11      8.37 o 
   5 -12   1       19.05       29.26      3.23 o 
   6 -12   1       78.65       96.74      7.23 o 
   7 -12   1        0.09       -3.54      3.54 o 
   8 -12   1       21.75       23.14      4.62 o 
  -6 -11   1       37.84       37.62      3.57 o 
  -5 -11   1       21.76       22.38      3.19 o 
  -4 -11   1       24.48       23.90      3.10 o 
  -3 -11   1       11.51       11.15      2.30 o 
  -2 -11   1      161.90      168.76      4.74 o 
  -1 -11   1        1.25        0.36      2.46 o 
   0 -11   1        0.32        4.99      2.69 o 
   1 -11   1       31.36       33.43      2.08 o 
   2 -11   1        2.58        5.01      1.76 o 
   3 -11   1       39.98       40.78      2.96 o 
   4 -11   1        3.02        9.37      2.39 o 
   5 -11   1      118.14      146.86      5.90 o 
   6 -11   1       68.22       70.43      4.63 o 
   7 -11   1       52.78       60.93      3.75 o 
   8 -11   1        0.22        0.12      2.75 o 
   9 -11   1       80.29       88.49      4.75 o 
  10 -11   1        0.60       -2.10      3.49 o 
  -7 -10   1       32.20       36.81      4.07 o 
  -6 -10   1      134.95      141.27     11.84 o 
  -5 -10   1        3.01        2.25      2.35 o 
  -4 -10   1      111.34      112.11      4.29 o 
  -3 -10   1      111.18      107.12      3.21 o 
  -2 -10   1      157.33      157.71      4.17 o 
  -1 -10   1        0.75       -1.74      1.74 o 
   0 -10   1      333.05      341.44      5.25 o 
   1 -10   1        5.32        3.74      1.47 o 
   2 -10   1       12.14       11.66      1.93 o 
   3 -10   1        0.29       -1.49      1.49 o 
   4 -10   1      120.39      117.75      4.56 o 
   5 -10   1       36.23       33.12      2.35 o 
   6 -10   1        5.17        9.76      2.05 o 
   7 -10   1      223.31      239.06      6.18 o 
   8 -10   1        0.13        2.43      2.47 o 
   9 -10   1       28.89       28.64      3.27 o 
  10 -10   1       32.72       31.21      3.66 o 
  11 -10   1       35.57       31.04      4.10 o 
  -8  -9   1        1.65       -1.76      2.58 o 
  -7  -9   1       45.72       49.16      3.37 o 
  -6  -9   1       33.27       36.05      2.95 o 
  -5  -9   1       68.41       66.92      2.54 o 
  -4  -9   1      178.42      161.65      3.51 o 
  -3  -9   1      144.19      141.82      3.97 o 
  -2  -9   1       71.90       69.11      2.98 o 
  -1  -9   1      125.77      125.11      2.95 o 
   0  -9   1       89.38       78.80      2.24 o 
   1  -9   1      126.52      127.21      2.79 o 
   2  -9   1       91.21       81.41      2.66 o 
   3  -9   1        8.53        9.34      1.48 o 
   4  -9   1       24.81       17.80      2.07 o 
   5  -9   1        9.51        7.07      1.69 o 
   6  -9   1      149.81      152.20      4.92 o 
   7  -9   1       91.00       96.23      3.76 o 
   8  -9   1       34.82       34.54      4.06 o 
   9  -9   1       30.23       32.69      3.05 o 
  10  -9   1       32.32       31.98      3.43 o 
  11  -9   1        0.79        0.55      3.22 o 
  -9  -8   1        0.15       -2.16      2.57 o 
  -8  -8   1       36.53       34.06      3.03 o 
  -7  -8   1        1.05       -1.99      1.99 o 
  -6  -8   1       96.11       92.73      3.41 o 
  -5  -8   1      107.45      107.94      2.88 o 
  -4  -8   1      157.31      147.53      3.16 o 
  -3  -8   1      200.48      182.53      3.51 o 
  -2  -8   1       22.24       15.97      1.03 o 
  -1  -8   1      842.95      784.30      9.41 o 
   0  -8   1      182.86      180.03      2.67 o 
   1  -8   1     1382.05     1340.43     15.61 o 
   2  -8   1        7.98        6.22      1.10 o 
   3  -8   1       10.91       13.45      1.23 o 
   4  -8   1        0.05        0.58      1.07 o 
   5  -8   1      114.26      109.24      2.89 o 
   6  -8   1        5.64        3.80      1.38 o 
   7  -8   1      331.89      322.98      7.40 o 
   8  -8   1        1.54        2.84      2.21 o 
   9  -8   1       17.43       14.43      2.54 o 
  10  -8   1       19.61       23.34      3.02 o 
  11  -8   1       23.57       22.30      3.32 o 
  12  -8   1       78.67       88.83      6.56 o 
 -10  -7   1       36.71       42.66      3.63 o 
  -9  -7   1       17.28       16.04      2.85 o 
  -8  -7   1       13.61       12.02      2.32 o 
  -7  -7   1       63.51       63.38      2.95 o 
  -6  -7   1       53.31       60.93      2.32 o 
  -5  -7   1       98.55       91.30      2.23 o 
  -4  -7   1      405.98      399.26      5.63 o 
  -3  -7   1      802.31      744.91      9.18 o 
  -2  -7   1      285.66      278.42      3.44 o 
  -1  -7   1      415.60      389.26      4.23 o 
   0  -7   1     1580.55     1628.99     18.59 o 
   1  -7   1      514.49      497.14      5.84 o 
   2  -7   1      478.69      449.99      5.40 o 
   3  -7   1      174.67      167.12      3.34 o 
   4  -7   1      197.67      199.87      3.53 o 
   5  -7   1       59.00       57.60      2.02 o 
   6  -7   1      573.19      542.84      7.88 o 
   7  -7   1       79.55       73.71      2.60 o 
   8  -7   1        8.58        6.08      1.80 o 
   9  -7   1      223.14      223.85      5.24 o 
  10  -7   1       25.51       23.29      3.12 o 
  11  -7   1       13.31        8.05      2.81 o 
  12  -7   1        2.29       -2.20      3.16 o 
 -11  -6   1       36.91       40.20      3.74 o 
 -10  -6   1        0.16        2.19      2.55 o 
  -9  -6   1      138.76      139.56      5.04 o 
  -8  -6   1        1.52        0.81      1.64 o 
  -7  -6   1      290.64      284.43      4.88 o 
  -6  -6   1      312.63      287.80      4.35 o 
  -5  -6   1      385.02      380.27      5.54 o 
  -4  -6   1      269.28      266.28      3.54 o 
  -3  -6   1      350.85      326.97      3.63 o 
  -2  -6   1     2660.98     2782.23     28.82 o 
  -1  -6   1      219.02      228.37      2.65 o 
   0  -6   1      504.60      466.73      5.72 o 
   1  -6   1      268.79      271.22      3.40 o 
   2  -6   1     2473.10     2502.73     28.20 o 
   3  -6   1        8.02       13.69      0.99 o 
   4  -6   1      882.98      859.55     11.29 o 
   5  -6   1      110.58      119.34      2.93 o 
   6  -6   1      305.01      281.54      4.63 o 
   7  -6   1      110.60      104.88      2.77 o 
   8  -6   1      162.51      146.91      3.82 o 
   9  -6   1      193.79      179.17      5.42 o 
  10  -6   1        0.70       -0.41      2.47 o 
  11  -6   1       37.01       38.93      2.83 o 
  12  -6   1        0.93       -0.81      2.43 o 
  13  -6   1       13.21       16.81      3.65 o 
 -11  -5   1       15.28       16.87      3.06 o 
 -10  -5   1      102.94      112.90      4.91 o 
  -9  -5   1      213.11      218.97      4.99 o 
  -8  -5   1      354.64      344.32      6.28 o 
  -7  -5   1      133.59      118.58      2.68 o 
  -6  -5   1      187.00      193.07      4.34 o 
  -5  -5   1      703.75      684.98      7.87 o 
  -4  -5   1      855.38      841.67      9.47 o 
  -3  -5   1      868.58      865.95      8.29 o 
  -2  -5   1      127.05      117.09      1.66 o 
  -1  -5   1       72.02      100.03      1.39 o 
   0  -5   1      797.74      892.37      9.36 o 
   1  -5   1       86.45       67.19      1.24 o 
   2  -5   1      952.90      997.46     10.86 o 
   3  -5   1     1916.62     1935.39     24.05 o 
   4  -5   1      727.41      698.64      9.22 o 
   5  -5   1      469.99      455.72      6.42 o 
   6  -5   1       34.75       33.37      1.42 o 
   7  -5   1      138.82      119.96      2.97 o 
   8  -5   1      191.88      182.36      4.05 o 
   9  -5   1      141.66      143.43      4.63 o 
  10  -5   1      183.43      183.49      4.67 o 
  11  -5   1       37.30       34.46      2.68 o 
  12  -5   1        2.03        0.36      2.32 o 
  13  -5   1        0.21       -2.60      2.60 o 
 -12  -4   1       29.04       32.88      3.68 o 
 -11  -4   1       19.97       26.89      4.90 o 
 -10  -4   1      126.08      137.04      4.24 o 
  -9  -4   1       17.35       16.91      1.96 o 
  -8  -4   1      787.23      771.28     11.91 o 
  -7  -4   1      178.74      170.44      3.28 o 
  -6  -4   1      477.06      479.91      5.81 o 
  -5  -4   1      146.99      145.27      2.22 o 
  -4  -4   1      745.56      714.42      6.91 o 
  -3  -4   1        4.91        9.50      0.53 o 
  -2  -4   1     1116.12     1202.44     12.58 o 
  -1  -4   1     1208.40     1287.58     11.86 o 
   0  -4   1      110.89      109.31      2.03 o 
   1  -4   1      465.79      493.77      6.55 o 
   2  -4   1     1088.00     1175.44     12.59 o 
   3  -4   1     4774.18     4985.40     60.78 o 
   4  -4   1      480.10      535.11      7.16 o 
   5  -4   1     3096.14     3121.29     38.43 o 
   6  -4   1        0.32        1.07      1.07 o 
   7  -4   1      753.03      723.81      9.74 o 
   8  -4   1      189.44      163.71      3.86 o 
   9  -4   1      288.97      265.74      5.51 o 
  10  -4   1       70.68       70.87      2.93 o 
  11  -4   1        0.87       -1.93      1.93 o 
  12  -4   1        7.29        0.91      2.29 o 
  13  -4   1        0.31        0.44      2.42 o 
 -12  -3   1        0.86       -3.35      3.35 o 
 -11  -3   1        4.36       -0.45      2.05 o 
 -10  -3   1        3.18        2.75      1.78 o 
  -9  -3   1      307.78      319.44      6.04 o 
  -8  -3   1      103.92       99.50      2.71 o 
  -7  -3   1       92.14       87.83      1.73 o 
  -6  -3   1     1057.27     1033.92     10.57 o 
  -5  -3   1        2.95        3.88      0.53 o 
  -4  -3   1       36.86       26.44      0.70 o 
  -3  -3   1     2725.64     2891.58     26.70 o 
  -2  -3   1     2105.08     2137.84     22.09 o 
  -1  -3   1      180.72      186.44      2.07 o 
   0  -3   1      765.79      890.05     10.91 o 
   1  -3   1     3182.79     3551.74     34.51 o 
   2  -3   1      105.40      116.40      1.64 o 
   3  -3   1        2.83        4.35      0.52 o 
   4  -3   1     4104.59     4483.00     50.87 o 
   5  -3   1      427.69      345.41      4.54 o 
   6  -3   1      216.02      195.05      3.22 o 
   7  -3   1      224.18      205.75      3.25 o 
   8  -3   1       32.76       29.13      1.75 o 
   9  -3   1       85.76       85.27      2.91 o 
  10  -3   1      442.79      430.41      7.44 o 
  11  -3   1       81.48       79.90      3.22 o 
  12  -3   1        1.22       -2.12      2.12 o 
  13  -3   1        1.52       -2.55      3.12 o 
 -13  -2   1        1.25        3.63      3.03 o 
 -12  -2   1       15.04        9.12      2.82 o 
 -11  -2   1       25.34       29.78      2.90 o 
 -10  -2   1        0.53       -1.49      1.65 o 
  -9  -2   1      156.55      136.04      2.91 o 
  -8  -2   1      117.25      115.07      2.24 o 
  -7  -2   1     2005.48     1980.64     19.88 o 
  -6  -2   1      158.34      147.98      2.07 o 
  -5  -2   1      604.51      531.82      5.36 o 
  -4  -2   1        0.22        1.07      0.61 o 
  -3  -2   1     8394.51     9077.65     83.98 o 
  -2  -2   1      934.00     1135.40     10.61 o 
  -1  -2   1     6625.47     7309.93    108.16 o 
   0  -2   1     9487.23    11036.94    180.31 o 
   1  -2   1    17109.51    18311.39    187.50 o 
   2  -2   1       83.88      121.56      1.48 o 
   3  -2   1      259.35      296.24      4.93 o 
   4  -2   1     1437.75     1557.55     19.32 o 
   5  -2   1      305.73      293.46      3.86 o 
   6  -2   1     4192.04     4394.64     50.04 o 
   7  -2   1      409.68      401.87      5.29 o 
   8  -2   1     1192.42     1165.80     16.42 o 
   9  -2   1      412.60      382.17      6.38 o 
  10  -2   1      403.49      409.58      8.80 o 
  11  -2   1        0.10       -1.82      1.82 o 
  12  -2   1      103.21       93.58      4.47 o 
  13  -2   1        2.41       -1.14      3.20 o 
 -13  -1   1       17.83       20.66      4.82 o 
 -12  -1   1       97.74      112.80      5.25 o 
 -11  -1   1        2.29        4.12      2.33 o 
 -10  -1   1       89.52       88.53      2.91 o 
  -9  -1   1       67.62       56.46      2.01 o 
  -8  -1   1      148.35      143.47      2.30 o 
  -7  -1   1      785.27      780.79      8.26 o 
  -6  -1   1      467.30      435.71      4.81 o 
  -5  -1   1     4074.37     4345.20     42.60 o 
  -4  -1   1      373.98      417.06      4.01 o 
  -3  -1   1      169.21      242.15      2.40 o 
  -2  -1   1     5701.68     6546.65     55.53 o 
  -1  -1   1      920.91     1041.77      9.64 o 
   0  -1   1      180.70       97.08      3.26 o 
   1  -1   1     8698.10     9667.48     88.52 o 
   2  -1   1      671.54      781.81      9.01 o 
   3  -1   1     1840.13     2206.48     25.03 o 
   4  -1   1       18.63       19.24      0.66 o 
   5  -1   1      683.54      620.28      7.42 o 
   6  -1   1     3392.89     3571.89     43.64 o 
   7  -1   1      399.84      361.61      5.15 o 
   8  -1   1       53.14       52.50      2.25 o 
   9  -1   1      226.28      202.32      3.70 o 
  10  -1   1       60.05       59.54      3.41 o 
  11  -1   1      263.14      247.78      6.45 o 
  12  -1   1      103.15      111.26      5.08 o 
  13  -1   1        0.16       -2.89      2.89 o 
 -13   0   1      183.54      211.40      7.29 o 
 -12   0   1       15.16       14.33      2.90 o 
 -11   0   1      292.05      287.40      5.66 o 
 -10   0   1       77.49       73.47      2.75 o 
  -9   0   1        1.33        0.75      1.28 o 
  -8   0   1        2.14        1.41      0.91 o 
  -7   0   1      411.82      399.02      5.30 o 
  -6   0   1     1744.63     1760.99     17.90 o 
  -5   0   1      812.48     1032.73     10.63 o 
  -4   0   1     1498.38     1501.14     15.14 o 
  -3   0   1      226.43      218.54      2.65 o 
  -2   0   1     1827.74     2074.18     19.64 o 
  -1   0   1     1526.72      910.65     33.36 o 
   1   0   1      509.01      410.10     17.86 o 
   2   0   1      866.54     1008.13     10.66 o 
   3   0   1       24.54       22.83      0.52 o 
   4   0   1      733.27      800.08      9.22 o 
   5   0   1        3.24        3.63      0.51 o 
   6   0   1      807.72      859.58     10.12 o 
   7   0   1     1345.42     1332.98     15.54 o 
   8   0   1        0.81        0.84      0.86 o 
   9   0   1      246.57      235.46      3.94 o 
  10   0   1        6.15        9.66      1.92 o 
  11   0   1      235.73      242.13      6.21 o 
  12   0   1        1.19        2.95      2.48 o 
  13   0   1      162.85      195.43      6.87 o 
 -13   1   1       30.57       37.70      4.02 o 
 -12   1   1      106.94      124.50      4.28 o 
 -11   1   1      230.85      221.00      5.02 o 
 -10   1   1       28.85       32.48      2.06 o 
  -9   1   1        2.13        0.97      1.29 o 
  -8   1   1       71.15       63.35      1.95 o 
  -7   1   1      572.00      569.66      6.73 o 
  -6   1   1      127.71      159.21      2.25 o 
  -5   1   1      434.57      416.90      4.89 o 
  -4   1   1     7658.89     8194.72     92.77 o 
  -3   1   1      218.43      243.27      2.92 o 
  -2   1   1     4137.99     4496.15     45.71 o 
  -1   1   1      205.99      250.34      2.59 o 
   0   1   1      174.02      184.13      6.10 o 
   1   1   1       11.37       22.22      2.04 o 
   2   1   1     3687.79     4129.44     50.46 o 
   3   1   1     1161.28     1222.03     14.23 o 
   4   1   1       98.27       91.59      1.28 o 
   5   1   1      232.81      211.64      2.62 o 
   6   1   1      513.98      572.73      6.46 o 
   7   1   1        2.88        3.01      1.01 o 
   8   1   1       93.59       94.64      2.05 o 
   9   1   1      482.15      452.78      7.61 o 
  10   1   1       76.75       75.80      3.60 o 
  11   1   1       18.01       15.13      2.33 o 
  12   1   1      120.29      132.18      5.19 o 
  13   1   1       45.28       48.43      4.84 o 
 -13   2   1       10.97       13.94      4.21 o 
 -12   2   1      161.74      170.16      5.20 o 
 -11   2   1        3.78        0.13      1.93 o 
 -10   2   1      240.07      228.91      4.90 o 
  -9   2   1      131.87      115.50      3.18 o 
  -8   2   1      458.54      440.51      5.96 o 
  -7   2   1        5.14        3.82      0.77 o 
  -6   2   1      898.02      855.19     10.31 o 
  -5   2   1        3.74        3.16      0.84 o 
  -4   2   1       15.09       17.00      0.69 o 
  -3   2   1     2932.96     3183.95     33.97 o 
  -2   2   1    12828.60    14389.18    231.64 o 
  -1   2   1        6.25        5.75      1.25 o 
   0   2   1     1205.42     1397.91     14.80 o 
   1   2   1     6254.41     7094.64     85.26 o 
   2   2   1      305.24      339.21      4.44 o 
   3   2   1     1771.43     1798.76     20.40 o 
   4   2   1       24.67       25.39      0.67 o 
   5   2   1     2734.99     3027.14     32.35 o 
   6   2   1      214.05      216.75      2.73 o 
   7   2   1      909.79      894.77      9.56 o 
   8   2   1      124.55      119.71      2.50 o 
   9   2   1        0.41       -1.28      1.28 o 
  10   2   1      138.25      144.08      3.96 o 
  11   2   1        0.09        5.06      2.18 o 
  12   2   1       80.02       97.98      8.55 o 
  13   2   1       13.56       11.57      3.78 o 
 -13   3   1       12.88       12.12      2.76 o 
 -12   3   1       22.15       21.48      2.60 o 
 -11   3   1      186.31      186.10      4.87 o 
 -10   3   1      386.51      363.95     10.28 o 
  -9   3   1      357.84      337.04      6.10 o 
  -8   3   1      729.26      730.16     13.66 o 
  -7   3   1      306.60      302.23      4.70 o 
  -6   3   1       90.38       91.60      2.10 o 
  -5   3   1      268.83      250.39      3.81 o 
  -4   3   1     1760.49     1825.11     22.71 o 
  -3   3   1     2658.15     3066.73     34.98 o 
  -2   3   1        4.01        5.05      0.44 o 
  -1   3   1     1571.90     1779.35     18.67 o 
   0   3   1       67.21       67.28      0.87 o 
   1   3   1       25.22       30.47      0.55 o 
   2   3   1     2665.77     2786.06     31.01 o 
   3   3   1     1589.77     1570.21     17.63 o 
   4   3   1     1422.54     1663.25     17.88 o 
   5   3   1      144.54      132.03      1.88 o 
   6   3   1      464.96      454.71      5.37 o 
   7   3   1      338.64      327.92      4.62 o 
   8   3   1       67.79       66.16      2.03 o 
   9   3   1      215.67      214.55      4.12 o 
  10   3   1       44.96       43.09      2.98 o 
  11   3   1        0.71       -1.82      2.38 o 
  12   3   1        3.66        6.22      3.26 o 
 -13   4   1       22.49       26.02      3.05 o 
 -12   4   1        0.01       -2.31      2.31 o 
 -11   4   1       61.04       60.86      3.43 o 
 -10   4   1        0.31       -2.24      2.24 o 
  -9   4   1      983.88      933.62     13.94 o 
  -8   4   1      260.81      232.99      4.23 o 
  -7   4   1      485.01      463.80      6.72 o 
  -6   4   1        1.74        2.18      0.86 o 
  -5   4   1      556.99      556.83      7.54 o 
  -4   4   1      754.46      886.05     11.40 o 
  -3   4   1     1364.55     1408.94     16.35 o 
  -2   4   1     2362.05     2572.77     31.53 o 
  -1   4   1       16.77       16.27      0.77 o 
   0   4   1      121.28      113.75      1.60 o 
   1   4   1      191.12      238.77      3.25 o 
   2   4   1     2577.83     2736.19     27.06 o 
   3   4   1      126.93      146.61      2.15 o 
   4   4   1     2591.97     2490.55     26.61 o 
   5   4   1      205.33      207.01      3.51 o 
   6   4   1     1001.89      954.73     12.58 o 
   7   4   1       13.02       13.78      1.12 o 
   8   4   1      104.07      111.96      2.72 o 
   9   4   1       61.42       63.48      3.14 o 
  10   4   1       52.47       48.87      3.11 o 
  11   4   1       26.02       32.42      3.10 o 
  12   4   1        0.80       -1.36      2.83 o 
 -13   5   1        4.21        5.71      3.33 o 
 -12   5   1        7.01        8.85      2.53 o 
 -11   5   1        1.57       -2.09      2.09 o 
 -10   5   1       66.59       72.19      3.11 o 
  -9   5   1      380.79      353.28      6.81 o 
  -8   5   1      252.69      245.69      5.19 o 
  -7   5   1      902.66      830.60     11.24 o 
  -6   5   1        1.25        2.32      1.01 o 
  -5   5   1      821.86      850.47     11.18 o 
  -4   5   1     1249.01     1259.61     15.99 o 
  -3   5   1      441.41      427.29     11.25 o 
  -2   5   1       93.55      113.43      1.86 o 
  -1   5   1       11.96       11.19      0.56 o 
   0   5   1      185.00      191.36      2.35 o 
   1   5   1       63.50       68.52      1.14 o 
   2   5   1      831.74      861.28      9.35 o 
   3   5   1      642.19      638.10      6.64 o 
   4   5   1      855.02      815.28      9.06 o 
   5   5   1        1.62        3.24      0.72 o 
   6   5   1      279.15      267.69      4.18 o 
   7   5   1        9.67        8.18      1.15 o 
   8   5   1      125.88      122.22      4.38 o 
   9   5   1      108.22      106.04      4.16 o 
  10   5   1       70.36       69.02      3.60 o 
  11   5   1        6.17        7.48      2.74 o 
 -13   6   1        6.12        3.42      3.66 o 
 -12   6   1       57.20       62.98      4.24 o 
 -11   6   1        2.93        0.77      2.29 o 
 -10   6   1        7.38        3.42      2.44 o 
  -9   6   1        7.31        6.64      1.93 o 
  -8   6   1      599.81      576.60      8.49 o 
  -7   6   1      584.54      572.77      8.26 o 
  -6   6   1      375.64      350.99      6.74 o 
  -5   6   1        3.96        2.83      0.99 o 
  -4   6   1      214.94      187.22      3.27 o 
  -3   6   1       97.90       97.38      3.09 o 
  -2   6   1     2644.98     2745.26     31.45 o 
  -1   6   1      109.43      105.19      2.82 o 
   0   6   1       59.94       65.80      1.24 o 
   1   6   1      363.17      358.41      6.44 o 
   2   6   1       25.15       25.19      0.87 o 
   3   6   1      113.87      105.54      1.59 o 
   4   6   1        4.86        8.63      0.73 o 
   5   6   1     1561.28     1517.23     16.61 o 
   6   6   1       24.15       21.42      1.40 o 
   7   6   1      122.68      119.23      3.07 o 
   8   6   1        1.91        0.49      1.74 o 
   9   6   1      128.03      127.76      6.09 o 
  10   6   1        5.57        2.86      2.41 o 
  11   6   1       35.23       33.19      3.16 o 
 -12   7   1        1.52        4.85      3.36 o 
 -11   7   1        1.94       -0.91      2.67 o 
 -10   7   1        0.36       -1.22      2.37 o 
  -9   7   1        4.14        5.81      2.24 o 
  -8   7   1       36.71       24.13      1.96 o 
  -7   7   1        1.03       -1.23      1.32 o 
  -6   7   1      589.66      565.73     10.81 o 
  -5   7   1        5.54        3.64      1.12 o 
  -4   7   1      486.09      502.52      7.78 o 
  -3   7   1      832.78      808.92      9.90 o 
  -2   7   1      880.13      879.02     11.38 o 
  -1   7   1       13.52       10.96      0.92 o 
   0   7   1      733.29      709.59      8.39 o 
   1   7   1      141.50      145.11      2.34 o 
   2   7   1      173.15      159.32      2.53 o 
   3   7   1       57.18       56.50      1.76 o 
   4   7   1      187.25      173.45      2.84 o 
   5   7   1        8.69        7.06      1.00 o 
   6   7   1        4.29        2.60      1.21 o 
   7   7   1      244.17      237.20      5.69 o 
   8   7   1       15.28       12.28      2.17 o 
   9   7   1       32.52       30.17      2.71 o 
  10   7   1       25.59       29.19      2.83 o 
 -12   8   1       17.32       22.27      4.01 o 
 -11   8   1       41.42       48.51      3.93 o 
 -10   8   1        0.67       -2.41      2.59 o 
  -9   8   1        0.53        6.93      2.48 o 
  -8   8   1       50.06       50.88      4.16 o 
  -7   8   1      250.50      253.20      5.37 o 
  -6   8   1       53.07       59.50      5.54 o 
  -5   8   1      163.12      148.79      3.72 o 
  -4   8   1      153.69      143.10      3.44 o 
  -3   8   1      501.00      491.62      7.68 o 
  -2   8   1       29.23       32.97      1.59 o 
  -1   8   1     1054.47      997.31     12.88 o 
   0   8   1       13.59       14.89      1.03 o 
   1   8   1      657.68      639.85      8.94 o 
   2   8   1       10.38       10.85      1.51 o 
   3   8   1       41.88       44.78      1.55 o 
   4   8   1        5.50        4.59      0.99 o 
   5   8   1        6.42        6.39      1.37 o 
   6   8   1      341.89      326.20      8.55 o 
   7   8   1        1.30        0.91      1.98 o 
   8   8   1       62.75       66.70      3.56 o 
   9   8   1        2.90        2.90      2.28 o 
 -11   9   1        0.31        2.00      3.41 o 
 -10   9   1       13.69       12.83      3.19 o 
  -9   9   1        0.33       -2.76      2.76 o 
  -8   9   1        0.74        2.63      2.41 o 
  -7   9   1        9.26       13.13      2.07 o 
  -6   9   1      116.73      115.83      3.78 o 
  -5   9   1      169.20      160.65      4.16 o 
  -4   9   1       85.01       78.23      4.32 o 
  -3   9   1       79.73       69.45      2.58 o 
  -2   9   1       17.75       14.49      1.84 o 
  -1   9   1      264.35      259.34      7.03 o 
   0   9   1      252.31      248.04      6.39 o 
   1   9   1      754.18      766.68     13.78 o 
   2   9   1        4.05        5.86      1.24 o 
   3   9   1        3.01        3.80      1.21 o 
   4   9   1       10.76        9.02      1.87 o 
   5   9   1       73.81       77.19      3.70 o 
   6   9   1       19.68       18.04      2.30 o 
   7   9   1       31.83       34.13      2.75 o 
   8   9   1       19.85       17.33      3.44 o 
 -10  10   1       26.70       32.21      3.90 o 
  -9  10   1        2.58       -0.14      2.85 o 
  -8  10   1       19.23       15.31      2.97 o 
  -7  10   1       48.75       48.54      2.93 o 
  -6  10   1       27.40       26.02      2.39 o 
  -5  10   1       30.49       27.56      2.71 o 
  -4  10   1        7.10        2.98      2.04 o 
  -3  10   1      296.52      316.52      6.73 o 
  -2  10   1       30.08       28.15      2.17 o 
  -1  10   1       26.15       31.17      1.94 o 
   0  10   1      292.51      302.24     13.07 o 
   1  10   1        4.77        6.02      1.68 o 
   2  10   1       42.82       51.93      2.84 o 
   3  10   1       34.61       33.64      3.59 o 
   4  10   1       72.16       73.36      3.72 o 
   5  10   1       10.63       11.64      2.40 o 
   6  10   1       24.43       22.79      2.71 o 
   7  10   1       13.21       14.24      3.73 o 
  -9  11   1       23.24       32.43      4.72 o 
  -8  11   1        0.22        1.61      3.68 o 
  -7  11   1       11.22       14.37      2.98 o 
  -6  11   1        9.41       12.66      2.77 o 
  -5  11   1        5.44        9.05      2.51 o 
  -4  11   1      111.14      128.98      4.84 o 
  -3  11   1       14.22       10.33      3.55 o 
  -2  11   1        2.70       -0.70      1.77 o 
  -1  11   1        0.81       -1.73      2.60 o 
   0  11   1       12.33       15.91      2.13 o 
   1  11   1       32.42       35.84      3.52 o 
   2  11   1      153.12      182.13     10.82 o 
   3  11   1        7.03        7.55      3.39 o 
   4  11   1       65.65       81.58      5.72 o 
   5  11   1        1.06       -0.10      3.83 o 
   6  11   1        5.08        2.12      4.30 o 
  -8  12   1       19.67       18.53      6.00 o 
  -7  12   1        6.65        4.51      3.81 o 
  -6  12   1        2.01        4.40      2.92 o 
  -5  12   1        3.39        5.22      2.74 o 
  -4  12   1       19.96       27.73      4.50 o 
  -3  12   1       13.01       17.56      3.78 o 
  -2  12   1        8.41        5.23      3.35 o 
  -1  12   1       13.94       11.75      2.44 o 
   0  12   1        4.99        2.33      2.25 o 
   1  12   1       22.12       26.10      4.48 o 
   2  12   1       11.10       16.09      4.37 o 
   3  12   1       83.43       64.52      8.46 o 
   4  12   1       10.30       13.04      4.56 o 
  -6  13   1        2.46        2.25      3.18 o 
  -5  13   1        4.97        5.61      3.01 o 
  -4  13   1       25.44       39.88      4.96 o 
  -3  13   1        0.23        7.77      4.02 o 
  -2  13   1        8.34       10.44      2.87 o 
  -1  13   1        5.87        8.71      2.73 o 
   0  13   1        0.30       -3.07      3.07 o 
   1  13   1       10.75        1.96      4.52 o 
  -2 -13   2       17.47       20.51      2.97 o 
  -1 -13   2        4.36        8.41      3.35 o 
   0 -13   2        0.50        4.18      3.78 o 
   1 -13   2        2.31        1.95      3.69 o 
   2 -13   2       45.41       63.29      5.34 o 
   3 -13   2        0.84        1.39      2.78 o 
   4 -13   2       68.12       83.91      3.93 o 
   5 -13   2       10.87       11.90      2.91 o 
   6 -13   2       15.70       19.52      3.60 o 
   7 -13   2        0.32       -3.40      3.40 o 
  -5 -12   2       33.57       42.21      4.08 o 
  -4 -12   2       11.58        9.28      3.26 o 
  -3 -12   2       16.74       22.26      2.69 o 
  -2 -12   2        1.90        3.70      2.36 o 
  -1 -12   2       51.53       54.85      3.55 o 
   0 -12   2       23.43       28.09      4.33 o 
   1 -12   2       24.49       24.76      2.52 o 
   2 -12   2       20.63       20.75      2.67 o 
   3 -12   2       60.08       70.17      3.28 o 
   4 -12   2      154.71      184.05      9.28 o 
   5 -12   2       19.46       25.03      2.83 o 
   6 -12   2       50.19       63.80      3.94 o 
   7 -12   2        0.05        1.05      2.91 o 
   8 -12   2       11.94       16.34      3.48 o 
  -6 -11   2       57.24       59.66      4.14 o 
  -5 -11   2       20.84       24.46      3.17 o 
  -4 -11   2       19.01       17.42      2.52 o 
  -3 -11   2       15.91       16.61      2.34 o 
  -2 -11   2      172.43      170.68      5.35 o 
  -1 -11   2       47.65       50.70      3.35 o 
   0 -11   2       68.23       69.96      2.92 o 
   1 -11   2       44.48       42.89      3.99 o 
   2 -11   2       25.08       25.72      2.13 o 
   3 -11   2       47.11       43.75      2.58 o 
   4 -11   2       30.51       24.44      2.39 o 
   5 -11   2      144.14      168.21      5.79 o 
   6 -11   2       69.83       67.93      3.95 o 
   7 -11   2       34.20       43.02      5.46 o 
   8 -11   2       14.45       13.18      3.09 o 
   9 -11   2       53.19       53.98      4.29 o 
  10 -11   2        1.03        2.25      3.59 o 
  -7 -10   2       22.08       20.20      3.26 o 
  -6 -10   2       75.27       78.30      4.18 o 
  -5 -10   2        1.15        0.58      2.06 o 
  -4 -10   2       76.73       81.19      2.86 o 
  -3 -10   2       95.62       80.91      3.39 o 
  -2 -10   2      179.07      180.36      5.04 o 
  -1 -10   2       19.61       14.59      1.66 o 
   0 -10   2      253.14      234.20      4.66 o 
   1 -10   2        0.29        0.25      1.29 o 
   2 -10   2        1.13       -0.83      1.34 o 
   3 -10   2      129.23      121.24      3.17 o 
   4 -10   2      172.84      174.00      4.31 o 
   5 -10   2       60.65       59.24      2.81 o 
   6 -10   2       18.93       25.06      2.32 o 
   7 -10   2      232.52      239.89      6.28 o 
   8 -10   2        3.14        2.50      2.50 o 
   9 -10   2        1.95        3.29      2.77 o 
  10 -10   2       13.97       18.23      3.51 o 
  11 -10   2       20.52       22.85      3.93 o 
  -9  -9   2        0.97       -2.45      3.01 o 
  -8  -9   2        0.51       -1.53      2.81 o 
  -7  -9   2       18.71       17.50      2.85 o 
  -6  -9   2       49.34       56.24      3.41 o 
  -5  -9   2      116.73      107.07      3.17 o 
  -4  -9   2      126.44      112.09      3.19 o 
  -3  -9   2      403.49      388.91      6.86 o 
  -2  -9   2       13.10       13.55      1.53 o 
  -1  -9   2      358.12      349.53      7.41 o 
   0  -9   2      296.88      289.81      5.02 o 
   1  -9   2      209.40      207.07      3.39 o 
   2  -9   2      400.80      415.21      5.55 o 
   3  -9   2        5.24        5.75      1.41 o 
   4  -9   2       89.86       75.64      2.81 o 
   5  -9   2       61.03       51.98      2.81 o 
   6  -9   2      195.66      198.58      5.50 o 
   7  -9   2       90.03       83.39      3.74 o 
   8  -9   2      118.95      119.33      4.70 o 
   9  -9   2        1.03       -0.18      2.42 o 
  10  -9   2       43.89       45.09      3.64 o 
  11  -9   2        0.38       -3.09      3.09 o 
  -9  -8   2        5.78        3.66      2.88 o 
  -8  -8   2        0.58       -2.38      2.38 o 
  -7  -8   2        5.43        3.97      1.91 o 
  -6  -8   2       61.49       57.33      2.38 o 
  -5  -8   2      247.04      243.83      6.35 o 
  -4  -8   2      129.30      120.89      2.98 o 
  -3  -8   2      119.61      114.75      2.56 o 
  -2  -8   2      100.73       90.60      2.44 o 
  -1  -8   2      821.47      802.32      9.66 o 
   0  -8   2      602.27      568.76      7.16 o 
   1  -8   2     1086.81     1051.54     11.38 o 
   2  -8   2       41.40       44.93      1.90 o 
   3  -8   2       44.57       45.57      1.95 o 
   4  -8   2       20.77       16.22      1.32 o 
   5  -8   2       51.43       48.15      4.40 o 
   6  -8   2      135.02      129.00      3.20 o 
   7  -8   2      354.49      341.90      6.18 o 
   8  -8   2      295.49      286.76     13.54 o 
   9  -8   2        0.33        3.99      2.31 o 
  10  -8   2       86.05       83.45      4.05 o 
  11  -8   2       11.72        6.83      3.09 o 
  12  -8   2       64.64       76.17      7.71 o 
 -10  -7   2       39.67       43.12      3.79 o 
  -9  -7   2        0.27       -1.74      2.50 o 
  -8  -7   2       26.30       24.62      2.34 o 
  -7  -7   2       18.89       16.27      1.71 o 
  -6  -7   2      181.62      181.43      3.77 o 
  -5  -7   2      118.20      114.04      2.86 o 
  -4  -7   2      211.60      197.50      3.46 o 
  -3  -7   2      365.39      359.68      4.67 o 
  -2  -7   2      292.98      282.22      4.64 o 
  -1  -7   2      358.25      367.98      4.80 o 
   0  -7   2     1317.44     1289.42     13.61 o 
   1  -7   2      336.85      322.55      3.78 o 
   2  -7   2     1008.10      975.97     12.42 o 
   3  -7   2     1169.28     1146.49     14.78 o 
   4  -7   2      138.95      130.69      2.71 o 
   5  -7   2        1.86        2.47      1.09 o 
   6  -7   2      154.87      141.46      3.21 o 
   7  -7   2      159.10      154.48      3.50 o 
   8  -7   2      121.30      112.35      3.54 o 
   9  -7   2      167.55      176.52      5.62 o 
  10  -7   2      110.58      114.44      6.42 o 
  11  -7   2       34.44       29.39      2.81 o 
  12  -7   2        0.25        0.05      3.09 o 
 -11  -6   2       50.03       59.10      4.33 o 
 -10  -6   2        0.01        0.58      2.66 o 
  -9  -6   2      174.95      192.40      5.88 o 
  -8  -6   2       28.74       31.02      2.30 o 
  -7  -6   2      304.64      286.56      4.98 o 
  -6  -6   2       60.09       52.22      2.13 o 
  -5  -6   2        1.76        1.33      0.92 o 
  -4  -6   2      428.27      438.13      4.58 o 
  -3  -6   2       10.93       13.29      0.78 o 
  -2  -6   2     1426.70     1461.42     15.42 o 
  -1  -6   2        1.20       -0.32      0.59 o 
   0  -6   2     1072.00     1088.09     10.87 o 
   1  -6   2      605.94      617.71      6.92 o 
   2  -6   2     3175.60     3210.48     36.11 o 
   3  -6   2        3.93        4.45      0.81 o 
   4  -6   2     2293.51     2339.64     33.44 o 
   5  -6   2       51.26       53.04      1.85 o 
   6  -6   2      311.30      299.11      4.80 o 
   7  -6   2      119.87      106.72      2.79 o 
   8  -6   2      132.70      124.37      3.54 o 
   9  -6   2      358.33      357.72      6.64 o 
  10  -6   2        0.27        4.27      1.95 o 
  11  -6   2      117.61      121.57      5.91 o 
  12  -6   2        0.14        1.35      2.78 o 
  13  -6   2       28.36       35.83      2.81 o 
 -11  -5   2       19.19       23.14      3.21 o 
 -10  -5   2      164.66      184.04      5.05 o 
  -9  -5   2      200.87      205.87      4.96 o 
  -8  -5   2      102.43       91.68      3.52 o 
  -7  -5   2      129.84      124.69      3.05 o 
  -6  -5   2      134.91      141.71      2.29 o 
  -5  -5   2      465.07      466.00      4.83 o 
  -4  -5   2      130.16      114.61      1.64 o 
  -3  -5   2      206.77      206.59      2.63 o 
  -2  -5   2      315.63      318.62      3.72 o 
  -1  -5   2       68.80       54.92      1.04 o 
   0  -5   2      162.49      170.60      2.09 o 
   1  -5   2      866.53      861.84     10.03 o 
   2  -5   2     1550.35     1677.58     19.07 o 
   3  -5   2     3696.24     3977.91     44.44 o 
   4  -5   2      799.76      762.71     10.01 o 
   5  -5   2       35.25       34.80      2.40 o 
   6  -5   2        3.64        2.88      0.93 o 
   7  -5   2       73.80       65.92      2.14 o 
   8  -5   2      176.86      168.21      3.82 o 
   9  -5   2        0.22       -1.41      2.04 o 
  10  -5   2       78.20       76.35      3.10 o 
  11  -5   2      103.96      113.84      5.00 o 
  12  -5   2       16.75       22.10      3.46 o 
  13  -5   2        0.17        2.84      2.20 o 
 -12  -4   2       45.87       49.25      4.11 o 
 -11  -4   2        2.16        1.96      2.22 o 
 -10  -4   2      191.27      198.86      4.99 o 
  -9  -4   2        0.12        0.92      1.74 o 
  -8  -4   2     1077.63     1052.14     15.75 o 
  -7  -4   2       22.10       26.87      1.14 o 
  -6  -4   2      312.30      318.14      3.76 o 
  -5  -4   2      124.42      126.02      1.87 o 
  -4  -4   2       43.07       39.31      0.92 o 
  -3  -4   2        4.77        4.90      0.72 o 
  -2  -4   2     3304.86     3586.44     35.01 o 
  -1  -4   2     1222.52     1254.95     12.48 o 
   0  -4   2      150.33      175.28      3.18 o 
   1  -4   2       31.02       27.90      0.85 o 
   2  -4   2     4290.77     4530.85     50.33 o 
   3  -4   2     5494.72     5670.78     69.03 o 
   4  -4   2        7.88        5.14      0.74 o 
   5  -4   2     4925.49     5257.37     64.41 o 
   6  -4   2      271.53      287.03      4.41 o 
   7  -4   2      239.67      245.71      4.46 o 
   8  -4   2      262.32      241.97      6.18 o 
   9  -4   2      317.06      294.55      5.49 o 
  10  -4   2        4.01        4.12      1.76 o 
  11  -4   2       32.49       33.93      2.47 o 
  12  -4   2       32.21       31.14      2.67 o 
  13  -4   2        4.37        7.44      3.24 o 
 -12  -3   2       17.02       19.30      3.23 o 
 -11  -3   2        2.38        0.91      2.12 o 
 -10  -3   2       43.19       44.44      2.60 o 
  -9  -3   2      462.71      465.79      8.00 o 
  -8  -3   2      134.31      144.76      2.90 o 
  -7  -3   2      447.76      438.66      5.29 o 
  -6  -3   2     1357.51     1345.69     13.67 o 
  -5  -3   2      227.57      239.33      2.90 o 
  -4  -3   2      312.82      333.16      3.48 o 
  -3  -3   2      839.67      877.66      8.40 o 
  -2  -3   2     1089.90     1174.32     11.65 o 
  -1  -3   2      193.79      211.59      2.38 o 
   0  -3   2       64.59       64.23      1.23 o 
   1  -3   2      709.02      800.57      8.36 o 
   2  -3   2      838.49      842.69      9.67 o 
   3  -3   2     4540.91     4972.94     56.33 o 
   4  -3   2     3510.94     3675.75     41.84 o 
   5  -3   2     1176.24     1161.48     14.75 o 
   6  -3   2      695.99      631.20      7.82 o 
   7  -3   2      729.45      778.63      9.56 o 
   8  -3   2       72.32       57.99      2.27 o 
   9  -3   2        1.92        1.65      1.36 o 
  10  -3   2      320.07      309.55      5.89 o 
  11  -3   2      108.36      111.30      5.34 o 
  12  -3   2       20.37       16.49      2.02 o 
  13  -3   2       11.09        7.38      3.26 o 
 -13  -2   2       11.11       13.94      3.41 o 
 -12  -2   2        8.62        7.31      2.85 o 
 -11  -2   2       40.12       36.49      3.00 o 
 -10  -2   2        1.91        2.29      1.76 o 
  -9  -2   2      252.89      243.55      4.20 o 
  -8  -2   2       14.71       18.12      1.12 o 
  -7  -2   2     1948.09     1865.58     18.82 o 
  -6  -2   2        5.89        2.42      0.63 o 
  -5  -2   2      589.90      480.87      4.95 o 
  -4  -2   2      146.16      150.32      1.83 o 
  -3  -2   2     2575.10     2839.03     26.30 o 
  -2  -2   2     2148.16     2353.26     22.97 o 
  -1  -2   2     6356.79     7050.88     72.71 o 
   0  -2   2     3687.77     4290.02     52.49 o 
   1  -2   2     2690.28     2866.39     36.18 o 
   2  -2   2       61.06       52.85      0.84 o 
   3  -2   2     1822.44     2121.24     23.71 o 
   4  -2   2     1006.45     1016.86     11.85 o 
   5  -2   2        0.39        1.36      0.54 o 
   6  -2   2     1400.99     1370.02     15.95 o 
   7  -2   2      154.50      154.79      2.79 o 
   8  -2   2      403.59      405.65      6.44 o 
   9  -2   2      204.85      192.77      4.32 o 
  10  -2   2      422.57      430.27      7.64 o 
  11  -2   2        7.49        5.94      1.68 o 
  12  -2   2      117.67      123.80      5.96 o 
  13  -2   2       18.68       17.32      3.43 o 
 -13  -1   2        5.05        3.34      3.31 o 
 -12  -1   2       92.38      101.07      4.59 o 
 -11  -1   2       53.06       59.41      3.52 o 
 -10  -1   2       14.64       17.95      1.77 o 
  -9  -1   2        3.64        1.52      1.22 o 
  -8  -1   2        9.69       10.39      1.01 o 
  -7  -1   2      115.55      105.56      1.90 o 
  -6  -1   2     1744.24     1773.01     17.80 o 
  -5  -1   2     6391.57     7029.10     65.58 o 
  -4  -1   2     2774.20     3131.26     28.08 o 
  -3  -1   2     1263.25     1400.38     13.23 o 
  -2  -1   2     3715.06     4173.29     40.61 o 
  -1  -1   2     7602.50     8624.70     76.01 o 
   0  -1   2     2049.46     2473.16     24.27 o 
   1  -1   2    14186.35    15964.40    162.22 o 
   2  -1   2     4877.97     5689.17     55.28 o 
   3  -1   2      138.18      175.79      1.93 o 
   4  -1   2       14.85       14.35      0.55 o 
   5  -1   2      345.57      287.97      3.96 o 
   6  -1   2     1965.78     1996.54     24.63 o 
   7  -1   2      719.51      672.31      8.80 o 
   8  -1   2      848.08      794.08     10.41 o 
   9  -1   2      260.91      253.34      3.67 o 
  10  -1   2       12.52       14.59      1.22 o 
  11  -1   2      223.50      214.06      5.91 o 
  12  -1   2       41.46       40.99      3.31 o 
  13  -1   2        3.26       -0.84      3.05 o 
 -13   0   2       84.88       92.97      9.10 o 
 -12   0   2        2.02        1.02      2.64 o 
 -11   0   2      134.37      134.60      4.75 o 
 -10   0   2      145.42      141.23      3.75 o 
  -9   0   2       15.01       15.99      1.58 o 
  -8   0   2       20.38       15.13      1.30 o 
  -7   0   2      203.79      188.92      2.84 o 
  -6   0   2     3236.85     3366.92     33.81 o 
  -5   0   2       89.44       78.46      1.79 o 
  -4   0   2     3245.06     3389.16     35.72 o 
  -3   0   2      196.39      243.47      2.50 o 
  -2   0   2    13209.28    13552.54    122.12 o 
  -1   0   2      420.25      528.56      4.62 o 
   0   0   2     1291.53     1526.25     16.17 o 
   1   0   2      423.55      458.66      4.77 o 
   2   0   2      614.24      685.96      8.37 o 
   3   0   2      586.29      583.43      6.68 o 
   4   0   2       31.96       33.16      0.90 o 
   5   0   2        5.16        5.70      0.88 o 
   6   0   2      396.52      400.87      4.78 o 
   7   0   2     1616.40     1567.64     16.42 o 
   8   0   2       35.85       36.06      1.76 o 
   9   0   2      161.75      153.25      3.67 o 
  10   0   2        7.62        7.15      1.85 o 
  11   0   2      168.36      182.89      5.89 o 
  12   0   2        4.62        0.29      2.51 o 
  13   0   2      123.06      161.16      6.44 o 
 -13   1   2       39.28       39.55      4.03 o 
 -12   1   2       59.23       60.24      4.05 o 
 -11   1   2      192.80      214.95      6.67 o 
 -10   1   2       29.04       25.04      2.67 o 
  -9   1   2       29.42       23.78      1.77 o 
  -8   1   2        9.96        8.02      1.08 o 
  -7   1   2      110.05      113.93      2.10 o 
  -6   1   2        1.09       -0.42      0.42 o 
  -5   1   2     1507.69     1447.00     15.73 o 
  -4   1   2     4631.49     4948.23     52.35 o 
  -3   1   2     4112.86     4208.43     42.01 o 
  -2   1   2     5654.11     6215.66     89.03 o 
  -1   1   2     4672.32     5263.89     50.55 o 
   0   1   2     9075.09    10276.82    114.79 o 
   1   1   2    13725.13    15971.45    463.39 o 
   2   1   2     1349.52     1521.10     30.24 o 
   3   1   2       90.04      111.63      1.86 o 
   4   1   2      662.54      806.48      9.57 o 
   5   1   2        1.78       -0.05      0.51 o 
   6   1   2      642.47      675.03      8.33 o 
   7   1   2       51.23       46.52      1.58 o 
   8   1   2      151.40      137.27      2.65 o 
   9   1   2      288.00      272.31      5.12 o 
  10   1   2       17.33       18.73      2.07 o 
  11   1   2       58.34       63.78      3.20 o 
  12   1   2       67.07       71.39      4.84 o 
  13   1   2       45.71       53.80      5.21 o 
 -13   2   2        8.79       11.48      2.65 o 
 -12   2   2      114.36      123.86      4.75 o 
 -11   2   2        0.98       -1.91      1.91 o 
 -10   2   2      483.25      443.60      7.71 o 
  -9   2   2      145.09      126.96      3.42 o 
  -8   2   2       56.46       41.98      1.62 o 
  -7   2   2       72.15       65.54      2.77 o 
  -6   2   2     1264.82     1266.96     14.92 o 
  -5   2   2      353.49      322.97      4.61 o 
  -4   2   2     1229.55     1211.28     15.21 o 
  -3   2   2     4478.76     4778.09     54.16 o 
  -2   2   2      353.79      394.35      4.16 o 
  -1   2   2     5626.82     6131.14     64.23 o 
   0   2   2     4308.45     4874.27     54.56 o 
   1   2   2     2687.30     2899.99     47.63 o 
   2   2   2      135.76      146.78      3.67 o 
   3   2   2      382.47      337.73      6.13 o 
   4   2   2      733.42      807.70     11.44 o 
   5   2   2      855.17      896.59      9.83 o 
   6   2   2        6.50        6.22      0.62 o 
   7   2   2     1095.26     1043.20     12.73 o 
   8   2   2      585.01      521.92      6.42 o 
   9   2   2       50.56       46.29      1.99 o 
  10   2   2      255.09      261.79      5.95 o 
  11   2   2        1.94       -0.17      2.49 o 
  12   2   2       58.46       69.08      4.70 o 
 -13   3   2        2.73        1.41      2.66 o 
 -12   3   2       33.53       27.10      2.82 o 
 -11   3   2      109.35      106.36      4.04 o 
 -10   3   2      306.46      285.30      5.95 o 
  -9   3   2        3.68        4.31      1.71 o 
  -8   3   2      895.89      845.22     10.56 o 
  -7   3   2      211.62      188.04      3.17 o 
  -6   3   2        3.43        1.45      0.84 o 
  -5   3   2      583.71      568.41      8.35 o 
  -4   3   2     1378.05     1358.67     17.07 o 
  -3   3   2      871.18      913.14     12.05 o 
  -2   3   2      399.39      445.79      5.31 o 
  -1   3   2     3739.48     3885.46     38.23 o 
   0   3   2       89.64       92.29      1.27 o 
   1   3   2     3033.78     3421.99     45.88 o 
   2   3   2     1293.48     1343.33     19.02 o 
   3   3   2     6235.06     6676.74    106.50 o 
   4   3   2      297.99      310.16      5.22 o 
   5   3   2      387.81      366.77      4.69 o 
   6   3   2       66.46       70.80      1.57 o 
   7   3   2       94.70       96.16      2.05 o 
   8   3   2       90.08       85.47      2.11 o 
   9   3   2      185.18      180.78      4.33 o 
  10   3   2       80.41       78.66      3.88 o 
  11   3   2        3.39        1.62      2.26 o 
  12   3   2       14.92       20.36      3.35 o 
 -13   4   2       30.02       30.65      3.29 o 
 -12   4   2        0.06       -2.41      2.41 o 
 -11   4   2      113.78      116.81      4.41 o 
 -10   4   2       50.11       47.00      2.72 o 
  -9   4   2     1084.55     1056.99     15.59 o 
  -8   4   2       90.99       78.14      2.59 o 
  -7   4   2      511.01      459.70      6.72 o 
  -6   4   2        1.02        1.07      0.90 o 
  -5   4   2       19.99       10.97      0.97 o 
  -4   4   2       34.56       32.50      1.19 o 
  -3   4   2       64.44       56.11      1.28 o 
  -2   4   2     2533.05     2592.76     29.44 o 
  -1   4   2       98.89      101.27      2.05 o 
   0   4   2      816.59      841.73     10.42 o 
   1   4   2       99.54      101.70      1.36 o 
   2   4   2     5534.80     6057.11     73.75 o 
   3   4   2      235.27      286.10      3.85 o 
   4   4   2     1979.63     2036.53     31.78 o 
   5   4   2      115.52      124.94      2.39 o 
   6   4   2      397.79      363.76      7.89 o 
   7   4   2       46.99       42.97      1.63 o 
   8   4   2       95.97       88.23      2.70 o 
   9   4   2       63.06       66.15      3.11 o 
  10   4   2       25.51       25.45      2.61 o 
  11   4   2       47.95       41.46      3.22 o 
  12   4   2        6.64        5.41      3.12 o 
 -13   5   2       56.97       65.47      4.83 o 
 -12   5   2        4.82        0.98      3.00 o 
 -11   5   2       21.15       21.42      2.63 o 
 -10   5   2       73.17       74.41      3.19 o 
  -9   5   2      223.89      196.82      6.54 o 
  -8   5   2        0.84       -0.87      1.36 o 
  -7   5   2      803.81      744.08     12.11 o 
  -6   5   2      113.92      125.30      2.75 o 
  -5   5   2      260.01      247.17      3.97 o 
  -4   5   2     1649.33     1684.65     21.12 o 
  -3   5   2      362.22      358.52      5.06 o 
  -2   5   2       22.98       22.87      1.06 o 
  -1   5   2      930.84      972.82     11.15 o 
   0   5   2     2533.02     2620.68     29.22 o 
   1   5   2       84.02       81.26      1.38 o 
   2   5   2      886.66      950.07      9.62 o 
   3   5   2      952.26      907.98     10.64 o 
   4   5   2     1475.52     1451.25     16.79 o 
   5   5   2        0.72        1.94      0.91 o 
   6   5   2      339.48      320.17      5.49 o 
   7   5   2        0.27        0.52      1.22 o 
   8   5   2       84.08       80.01      3.46 o 
   9   5   2       30.63       31.71      2.45 o 
  10   5   2       79.25       76.60      3.76 o 
  11   5   2       31.50       30.77      2.98 o 
 -13   6   2        2.85       -1.02      3.69 o 
 -12   6   2       73.93       88.48      8.75 o 
 -11   6   2       36.40       31.44      3.38 o 
 -10   6   2       32.33       32.54      4.24 o 
  -9   6   2        1.80        0.93      1.82 o 
  -8   6   2      505.32      494.44      9.81 o 
  -7   6   2       31.52       32.96      1.90 o 
  -6   6   2      450.37      412.93      6.23 o 
  -5   6   2      101.81       89.95      2.28 o 
  -4   6   2      272.11      273.39      4.65 o 
  -3   6   2        4.00        9.06      1.63 o 
  -2   6   2     2039.27     2118.91     26.20 o 
  -1   6   2      395.32      397.75      7.52 o 
   0   6   2        0.59        0.86      0.51 o 
   1   6   2       37.90       30.20      1.11 o 
   2   6   2        1.96        1.13      0.51 o 
   3   6   2      207.69      197.52      2.38 o 
   4   6   2       57.73       59.66      1.30 o 
   5   6   2      707.07      692.74     10.87 o 
   6   6   2       28.25       22.58      1.37 o 
   7   6   2      129.71      118.81      2.98 o 
   8   6   2        0.88       -2.78      2.78 o 
   9   6   2       88.88       82.03      4.87 o 
  10   6   2        0.27        1.02      2.08 o 
 -12   7   2       20.84       27.12      3.91 o 
 -11   7   2        2.92       -2.26      2.79 o 
 -10   7   2       16.33       16.48      2.83 o 
  -9   7   2       58.61       58.32      5.59 o 
  -8   7   2       11.67        6.39      2.02 o 
  -7   7   2      121.51      113.90      3.63 o 
  -6   7   2      669.20      654.28      9.41 o 
  -5   7   2        1.74        0.57      1.08 o 
  -4   7   2      294.09      290.24      4.62 o 
  -3   7   2      350.92      337.42      4.67 o 
  -2   7   2      607.54      616.90      8.25 o 
  -1   7   2       26.42       21.97      0.99 o 
   0   7   2      102.94       96.87      1.76 o 
   1   7   2      292.00      296.49      4.47 o 
   2   7   2      192.51      187.89      3.11 o 
   3   7   2      217.46      232.17      2.82 o 
   4   7   2      241.21      229.43      3.08 o 
   5   7   2       64.85       62.14      2.20 o 
   6   7   2       22.58       25.67      1.99 o 
   7   7   2      344.84      343.58      7.29 o 
   8   7   2       25.86       25.00      2.18 o 
   9   7   2       19.58       15.42      2.14 o 
  10   7   2       31.40       33.64      4.77 o 
 -12   8   2       38.30       36.66      4.26 o 
 -11   8   2       24.76       22.41      3.62 o 
 -10   8   2        8.39        5.31      2.90 o 
  -9   8   2       15.24       11.90      2.67 o 
  -8   8   2       11.08        8.20      2.05 o 
  -7   8   2      320.78      308.78      6.15 o 
  -6   8   2       68.03       77.57      2.98 o 
  -5   8   2      414.38      392.31      6.79 o 
  -4   8   2      315.72      321.50      5.67 o 
  -3   8   2      248.93      229.73      4.60 o 
  -2   8   2       27.73       36.08      1.61 o 
  -1   8   2      375.42      363.38      5.26 o 
   0   8   2      262.91      263.89      4.06 o 
   1   8   2      201.28      191.15      3.99 o 
   2   8   2       86.81       73.41      2.08 o 
   3   8   2        9.08        7.68      0.93 o 
   4   8   2       15.20       15.47      1.37 o 
   5   8   2        0.12       -0.38      1.22 o 
   6   8   2      239.81      254.21      5.89 o 
   7   8   2       17.96       18.52      2.02 o 
   8   8   2       47.25       53.38     11.02 o 
   9   8   2        0.33       -5.51      5.51 o 
 -11   9   2        0.04        4.57      3.53 o 
 -10   9   2       17.93       19.12      3.37 o 
  -9   9   2        0.31        0.06      2.65 o 
  -8   9   2       41.63       35.52      3.15 o 
  -7   9   2       45.00       51.69      2.77 o 
  -6   9   2      137.06      146.41      4.23 o 
  -5   9   2      458.69      489.04      8.22 o 
  -4   9   2       27.83       21.53      2.30 o 
  -3   9   2      213.91      233.09      5.26 o 
  -2   9   2       16.23       18.39      1.69 o 
  -1   9   2      276.82      285.03      5.54 o 
   0   9   2        0.75        3.96      1.75 o 
   1   9   2      335.99      330.73      6.92 o 
   2   9   2        1.27       -1.21      1.23 o 
   3   9   2        0.92       -0.03      2.23 o 
   4   9   2       11.39       12.52      3.15 o 
   5   9   2       39.08       42.03      3.75 o 
   6   9   2       40.60       45.03      3.96 o 
   7   9   2       27.05       33.20      4.18 o 
   8   9   2       50.71       54.92      5.19 o 
 -10  10   2       19.60       24.07      3.85 o 
  -9  10   2        0.09       -0.81      2.96 o 
  -8  10   2       14.17       12.74      2.90 o 
  -7  10   2       26.14       25.37      2.60 o 
  -6  10   2      103.70      114.48      5.43 o 
  -5  10   2        2.40        5.59      2.25 o 
  -4  10   2       85.33       88.86      5.99 o 
  -3  10   2      218.34      224.49      8.78 o 
  -2  10   2       44.15       43.18      2.40 o 
  -1  10   2       25.46       31.93      3.05 o 
   0  10   2      100.35       97.45      4.08 o 
   1  10   2        0.52        2.68      1.90 o 
   2  10   2       46.43       45.21      3.83 o 
   3  10   2       59.24       54.37      4.18 o 
   4  10   2       28.07       25.67      3.63 o 
   5  10   2        8.67        5.96      3.30 o 
   6  10   2       11.05        5.93      4.33 o 
   7  10   2       19.29       21.56      4.47 o 
  -9  11   2       11.89       13.38      4.31 o 
  -8  11   2        1.39       -0.40      3.67 o 
  -7  11   2        1.54        1.77      2.77 o 
  -6  11   2        4.65        6.02      2.69 o 
  -5  11   2        0.96        1.14      2.37 o 
  -4  11   2       79.12       83.49      3.96 o 
  -3  11   2       23.65       21.75      2.52 o 
  -2  11   2       89.97       95.37      5.10 o 
  -1  11   2        1.42        0.75      2.38 o 
   0  11   2       52.27       57.34      4.57 o 
   1  11   2       61.42       60.43      2.88 o 
   2  11   2       80.96       94.35     11.50 o 
   3  11   2        0.56        0.76      3.49 o 
   4  11   2       23.96       32.02      4.25 o 
   5  11   2        0.04       -4.13      4.13 o 
  -8  12   2       18.76       28.91      4.70 o 
  -7  12   2        7.07        2.45      3.78 o 
  -6  12   2        7.68       11.02      3.10 o 
  -5  12   2        3.16        1.14      2.69 o 
  -4  12   2       10.53       17.23      2.74 o 
  -3  12   2       66.45       82.03     10.82 o 
  -2  12   2       22.21       26.29      3.47 o 
  -1  12   2       42.73       41.03      3.59 o 
   0  12   2        0.08        1.46      2.18 o 
   1  12   2        3.89        4.40      3.74 o 
   2  12   2       19.71       21.03      4.39 o 
   3  12   2       43.75       57.08      5.43 o 
  -5  13   2        0.84        7.31      4.52 o 
  -4  13   2       20.66       21.08      4.53 o 
  -3  13   2        0.15        3.68      3.41 o 
  -2  13   2        3.46        2.05      4.85 o 
  -1  13   2       18.60       26.65      3.02 o 
   0  13   2        0.95       -1.23      4.10 o 
   1  13   2       26.56       30.66      8.36 o 
  -2 -13   3       28.59       30.82      3.21 o 
  -1 -13   3        5.89        6.07      3.06 o 
   0 -13   3       40.29       51.53      5.06 o 
   1 -13   3       45.15       41.94      4.84 o 
   2 -13   3      118.37      136.68      7.98 o 
   3 -13   3        1.81        0.20      2.88 o 
   4 -13   3       81.00       98.74      7.60 o 
   5 -13   3       28.98       28.27      4.37 o 
   6 -13   3        0.69        2.32      3.25 o 
   7 -13   3        0.73       -3.31      3.31 o 
  -5 -12   3       11.36        9.94      3.50 o 
  -4 -12   3        0.93       -1.38      3.05 o 
  -3 -12   3       20.78       21.43      2.77 o 
  -2 -12   3        1.23        3.78      2.56 o 
  -1 -12   3       35.70       38.90      5.97 o 
   0 -12   3       98.58      110.80      5.40 o 
   1 -12   3        0.32       -0.01      2.02 o 
   2 -12   3       33.08       36.25      3.06 o 
   3 -12   3       20.67       29.17      4.58 o 
   4 -12   3      181.11      211.41      7.35 o 
   5 -12   3       34.41       36.84      3.01 o 
   6 -12   3       32.53       32.97      3.44 o 
   7 -12   3        2.21        1.59      2.99 o 
   8 -12   3        5.71        2.14      2.81 o 
  -6 -11   3       41.24       40.28      3.89 o 
  -5 -11   3       27.28       24.15      3.45 o 
  -4 -11   3       14.80       14.46      2.42 o 
  -3 -11   3       13.33        9.05      2.22 o 
  -2 -11   3       85.23       87.20      3.93 o 
  -1 -11   3       93.55      107.18      3.50 o 
   0 -11   3       29.11       29.87      2.17 o 
   1 -11   3       63.67       69.90      2.83 o 
   2 -11   3       28.70       23.49      2.50 o 
   3 -11   3       65.16       71.81      3.01 o 
   4 -11   3       31.40       30.52      2.32 o 
   5 -11   3      219.19      248.39      5.10 o 
   6 -11   3       67.00       59.55      3.14 o 
   7 -11   3       15.48       27.55      3.58 o 
   8 -11   3       13.78       15.78      2.75 o 
   9 -11   3        5.52        2.49      2.73 o 
  10 -11   3        0.64       -1.38      3.04 o 
  -7 -10   3       13.72       13.21      3.26 o 
  -6 -10   3       61.14       58.38      3.88 o 
  -5 -10   3        0.24       -1.97      1.97 o 
  -4 -10   3       71.29       75.56      2.92 o 
  -3 -10   3       13.16       11.93      2.26 o 
  -2 -10   3       66.17       69.33      2.87 o 
  -1 -10   3       64.85       56.25      2.56 o 
   0 -10   3       67.87       65.66      2.56 o 
   1 -10   3       69.53       74.47      2.86 o 
   2 -10   3       31.27       25.58      1.84 o 
   3 -10   3      247.75      246.85      4.64 o 
   4 -10   3       57.94       54.75      2.62 o 
   5 -10   3       96.03       93.07      4.68 o 
   6 -10   3       51.70       55.44      2.58 o 
   7 -10   3      267.37      272.17      7.08 o 
   8 -10   3       39.12       39.18      2.75 o 
   9 -10   3        3.08        3.29      2.36 o 
  10 -10   3       41.45       44.18      3.33 o 
  11 -10   3       12.22        2.64      3.02 o 
  -9  -9   3       17.50       13.27      3.51 o 
  -8  -9   3        3.40        0.25      3.35 o 
  -7  -9   3       37.44       34.65      3.31 o 
  -6  -9   3       49.95       51.77      2.84 o 
  -5  -9   3      255.22      245.04      4.85 o 
  -4  -9   3      200.98      197.29      4.18 o 
  -3  -9   3      181.76      173.05      3.67 o 
  -2  -9   3        7.22        4.97      1.33 o 
  -1  -9   3       96.48       97.70      3.33 o 
   0  -9   3      401.36      387.15      5.78 o 
   1  -9   3        5.83        4.94      1.27 o 
   2  -9   3      281.60      273.30      4.12 o 
   3  -9   3        9.72       10.02      1.28 o 
   4  -9   3       37.44       34.09      1.84 o 
   5  -9   3       21.48       17.80      2.33 o 
   6  -9   3      241.55      255.33      7.75 o 
   7  -9   3      155.55      152.58      4.81 o 
   8  -9   3      280.29      306.20     12.92 o 
   9  -9   3       47.23       40.25      3.25 o 
  10  -9   3       51.43       53.03      3.32 o 
  11  -9   3        0.22       -2.62      2.62 o 
  -9  -8   3       10.49        3.31      2.94 o 
  -8  -8   3        1.88        1.84      2.57 o 
  -7  -8   3       50.56       49.30      3.86 o 
  -6  -8   3       83.79       80.06      2.86 o 
  -5  -8   3      641.88      664.30      9.65 o 
  -4  -8   3        9.15       11.39      1.19 o 
  -3  -8   3      494.65      480.47      7.37 o 
  -2  -8   3       46.61       42.66      1.75 o 
  -1  -8   3      698.04      683.33      9.03 o 
   0  -8   3      185.41      170.15      3.19 o 
   1  -8   3      789.64      765.94      9.38 o 
   2  -8   3       23.85       23.96      1.28 o 
   3  -8   3        1.91        1.80      0.91 o 
   4  -8   3       38.24       44.33      1.89 o 
   5  -8   3       75.67       65.77      2.66 o 
   6  -8   3      177.81      166.74      3.64 o 
   7  -8   3      148.62      149.72      3.99 o 
   8  -8   3      473.99      463.36      9.75 o 
   9  -8   3        6.32       12.68      2.20 o 
  10  -8   3      101.83      119.42      4.99 o 
  11  -8   3       13.14       11.18      2.61 o 
  12  -8   3       51.01       62.49      4.49 o 
 -10  -7   3       10.29        7.69      3.05 o 
  -9  -7   3        1.96        0.44      2.62 o 
  -8  -7   3       64.03       62.90      3.03 o 
  -7  -7   3        7.80        7.72      1.69 o 
  -6  -7   3      487.59      496.39      7.58 o 
  -5  -7   3       90.25       94.47      2.22 o 
  -4  -7   3      733.13      700.62      8.66 o 
  -3  -7   3      957.21      939.30     11.11 o 
  -2  -7   3       34.16       32.88      1.25 o 
  -1  -7   3      721.64      722.74      8.71 o 
   0  -7   3      371.80      332.03      4.17 o 
   1  -7   3      141.82      134.49      3.52 o 
   2  -7   3      349.37      343.26      4.27 o 
   3  -7   3      871.57      851.48      9.38 o 
   4  -7   3       59.33       53.23      2.07 o 
   5  -7   3       29.88       25.85      2.07 o 
   6  -7   3       47.32       42.04      1.87 o 
   7  -7   3      265.22      240.15      4.48 o 
   8  -7   3       40.77       40.20      2.41 o 
   9  -7   3      167.85      184.47      8.83 o 
  10  -7   3      254.50      268.61      7.92 o 
  11  -7   3       26.20       29.15      2.45 o 
  12  -7   3        0.32        2.26      2.29 o 
 -11  -6   3       57.14       61.55      4.50 o 
 -10  -6   3        0.47        1.38      2.34 o 
  -9  -6   3      221.06      236.58      8.29 o 
  -8  -6   3       69.55       66.72      2.66 o 
  -7  -6   3      128.14      116.51      3.25 o 
  -6  -6   3       32.42       32.53      1.48 o 
  -5  -6   3        2.45        2.20      0.81 o 
  -4  -6   3     1143.98     1116.00     11.42 o 
  -3  -6   3       74.70       76.01      1.72 o 
  -2  -6   3     1415.56     1314.94     15.12 o 
  -1  -6   3        0.43        3.01      1.47 o 
   0  -6   3      680.04      679.30      7.64 o 
   1  -6   3      898.78      908.26     15.26 o 
   2  -6   3      821.81      747.41      8.18 o 
   3  -6   3      253.02      236.62      3.45 o 
   4  -6   3      462.00      468.10      6.63 o 
   5  -6   3       16.72       17.76      1.60 o 
   6  -6   3       60.22       54.94      3.65 o 
   7  -6   3       59.10       41.77      2.92 o 
   8  -6   3        4.82        2.75      1.60 o 
   9  -6   3      434.18      409.54     10.02 o 
  10  -6   3        2.18        4.15      2.03 o 
  11  -6   3       73.69       74.54      2.97 o 
  12  -6   3        0.50       -0.49      2.08 o 
  13  -6   3       36.37       45.11      3.43 o 
 -11  -5   3       13.86       12.13      2.63 o 
 -10  -5   3      114.58      125.35      4.56 o 
  -9  -5   3      124.50      124.93      4.12 o 
  -8  -5   3       44.00       43.65      2.23 o 
  -7  -5   3       42.40       43.03      1.61 o 
  -6  -5   3       16.96       20.19      1.08 o 
  -5  -5   3      193.91      207.83      2.63 o 
  -4  -5   3       21.54       22.83      1.09 o 
  -3  -5   3     1259.95     1256.07     14.42 o 
  -2  -5   3     2344.50     2441.64     27.35 o 
  -1  -5   3     1317.68     1397.19     14.99 o 
   0  -5   3      469.15      468.80      5.73 o 
   1  -5   3       80.31       51.17      1.19 o 
   2  -5   3     1053.69     1114.20     11.79 o 
   3  -5   3     3528.92     3616.63     36.93 o 
   4  -5   3     2616.26     2534.29     31.33 o 
   5  -5   3       11.01       19.64      2.17 o 
   6  -5   3        2.25        4.00      1.42 o 
   7  -5   3       20.00       23.84      1.82 o 
   8  -5   3      120.14      101.56      3.04 o 
   9  -5   3       31.18       28.00      2.03 o 
  10  -5   3       71.08       63.10      4.49 o 
  11  -5   3      129.05      139.82      4.52 o 
  12  -5   3       21.21       29.03      2.36 o 
  13  -5   3        1.77        8.71      5.58 o 
 -12  -4   3       38.49       41.83      3.71 o 
 -11  -4   3        2.28        0.77      2.27 o 
 -10  -4   3      100.94       94.10      3.68 o 
  -9  -4   3        2.51        2.91      1.81 o 
  -8  -4   3     1411.66     1370.19     17.51 o 
  -7  -4   3        1.89        2.26      0.96 o 
  -6  -4   3      382.64      372.48      4.37 o 
  -5  -4   3       77.32       74.94      1.50 o 
  -4  -4   3       46.74       30.36      0.89 o 
  -3  -4   3      553.52      603.06      6.31 o 
  -2  -4   3      321.91      327.03      3.86 o 
  -1  -4   3      417.13      364.72      4.49 o 
   0  -4   3      993.44     1141.22     12.27 o 
   1  -4   3      144.38      128.40      2.03 o 
   2  -4   3       14.79        9.69      0.61 o 
   3  -4   3      453.21      473.99      5.30 o 
   4  -4   3       20.37       12.34      0.87 o 
   5  -4   3     3848.03     4025.35     49.43 o 
   6  -4   3       29.78       29.09      1.44 o 
   7  -4   3        1.84        3.20      0.98 o 
   8  -4   3        0.47        0.39      1.26 o 
   9  -4   3      161.17      159.99      3.81 o 
  10  -4   3       27.85       27.06      1.83 o 
  11  -4   3       60.62       59.26      2.82 o 
  12  -4   3       65.39       62.26      3.46 o 
  13  -4   3        0.61        0.55      3.12 o 
 -12  -3   3       84.71      101.09     10.84 o 
 -11  -3   3        8.41        7.36      2.25 o 
 -10  -3   3      129.90      124.86      4.10 o 
  -9  -3   3      317.39      323.08      5.24 o 
  -8  -3   3      243.60      260.45      4.37 o 
  -7  -3   3       97.23      100.32      1.96 o 
  -6  -3   3      710.68      693.10      7.43 o 
  -5  -3   3      462.69      506.68      5.53 o 
  -4  -3   3      253.89      264.95      2.97 o 
  -3  -3   3      471.47      487.74      5.21 o 
  -2  -3   3     1364.29     1447.41     16.36 o 
  -1  -3   3     2241.46     2417.98     25.33 o 
   0  -3   3     6419.13     7150.06     75.00 o 
   1  -3   3     4419.55     5235.39     58.03 o 
   2  -3   3     4866.29     5364.49     55.87 o 
   3  -3   3     2493.82     2918.10     28.27 o 
   4  -3   3     3355.96     3543.10     38.93 o 
   5  -3   3     2833.51     2967.48     33.93 o 
   6  -3   3       16.66        9.62      1.17 o 
   7  -3   3      884.98      879.48     11.53 o 
   8  -3   3      221.35      205.03      3.96 o 
   9  -3   3        5.21        3.55      1.19 o 
  10  -3   3       36.39       36.68      1.85 o 
  11  -3   3       73.52       69.77      2.97 o 
  12  -3   3       73.48       73.61      4.05 o 
  13  -3   3        8.00        5.42      3.15 o 
 -13  -2   3       45.44       59.91      4.40 o 
 -12  -2   3        0.77        2.38      2.87 o 
 -11  -2   3       75.53       74.33      4.49 o 
 -10  -2   3        4.21        4.84      1.52 o 
  -9  -2   3      219.81      238.37      4.26 o 
  -8  -2   3        5.00        7.72      1.03 o 
  -7  -2   3     1096.88     1061.44     11.08 o 
  -6  -2   3        0.43        1.93      0.64 o 
  -5  -2   3     2082.20     2014.19     18.33 o 
  -4  -2   3      303.80      358.02      3.97 o 
  -3  -2   3     1166.21     1255.57     13.42 o 
  -2  -2   3      446.00      475.93      5.65 o 
  -1  -2   3     2354.03     2579.96     33.41 o 
   0  -2   3    17044.00    18603.68    184.14 o 
   1  -2   3    14135.14    16332.33    194.20 o 
   2  -2   3     1534.71     1692.26     17.55 o 
   3  -2   3        0.30        1.08      0.33 o 
   4  -2   3     2253.70     2258.91     21.99 o 
   5  -2   3      234.76      237.44      2.91 o 
   6  -2   3     1946.64     1821.98     20.35 o 
   7  -2   3       23.79       26.71      1.22 o 
   8  -2   3      170.16      168.60      2.96 o 
   9  -2   3        3.89        4.79      1.14 o 
  10  -2   3      216.87      221.72      4.46 o 
  11  -2   3        8.08        9.06      2.40 o 
  12  -2   3       38.50       43.53      3.47 o 
  13  -2   3       22.94       19.11      3.46 o 
 -13  -1   3        0.86       -2.70      3.21 o 
 -12  -1   3       74.76       69.84      4.15 o 
 -11  -1   3      137.48      152.00      4.33 o 
 -10  -1   3        2.06        1.77      1.62 o 
  -9  -1   3      221.17      196.69      4.43 o 
  -8  -1   3       13.83       16.68      1.16 o 
  -7  -1   3      388.77      383.82      4.53 o 
  -6  -1   3     1144.57     1113.34     10.91 o 
  -5  -1   3     5001.36     5191.42     46.33 o 
  -4  -1   3      443.97      495.00      5.28 o 
  -3  -1   3     1230.85     1255.40     11.98 o 
  -2  -1   3     4583.43     4942.96     50.50 o 
  -1  -1   3      350.07      361.50      4.08 o 
   0  -1   3       11.65        5.04      0.68 o 
   1  -1   3      507.86      618.36     12.79 o 
   2  -1   3      382.79      410.11      4.17 o 
   3  -1   3      106.02      118.80      1.52 o 
   4  -1   3      548.20      578.08      8.68 o 
   5  -1   3      794.23      761.65      8.99 o 
   6  -1   3     1096.75     1124.20     21.54 o 
   7  -1   3      541.84      517.87      6.94 o 
   8  -1   3     1807.01     1704.57     21.30 o 
   9  -1   3       61.82       55.39      1.83 o 
  10  -1   3        1.06        0.45      1.74 o 
  11  -1   3       75.92       80.56      3.69 o 
  12  -1   3       31.99       34.92      3.18 o 
  13  -1   3       15.04       12.94      3.24 o 
 -13   0   3       38.26       36.95      3.98 o 
 -12   0   3        6.45        3.79      2.25 o 
 -11   0   3       24.17       24.30      2.34 o 
 -10   0   3      165.10      161.91      4.16 o 
  -9   0   3        8.92        7.80      1.39 o 
  -8   0   3       41.19       40.22      1.78 o 
  -7   0   3       15.38       13.31      1.01 o 
  -6   0   3     2083.44     2033.12     21.82 o 
  -5   0   3      112.49      119.10      1.98 o 
  -4   0   3     1519.93     1446.35     13.33 o 
  -3   0   3      119.01      125.61      1.65 o 
  -2   0   3      884.37      889.34      8.76 o 
  -1   0   3     2737.94     3245.47     33.74 o 
   0   0   3     1147.28     1242.56     12.17 o 
   1   0   3     1619.75     1900.76     21.06 o 
   2   0   3      127.32      130.21      1.78 o 
   3   0   3     1656.76     1660.24     23.22 o 
   4   0   3        1.24        1.81      0.41 o 
   5   0   3      315.68      297.58      4.63 o 
   6   0   3      344.47      347.97      5.46 o 
   7   0   3     1879.42     1810.14     25.73 o 
   8   0   3      110.60      104.36      2.44 o 
   9   0   3      134.66      120.71      3.23 o 
  10   0   3       12.93       10.99      2.00 o 
  11   0   3       80.11       86.92      4.09 o 
  12   0   3        0.13       -2.19      2.41 o 
  13   0   3       49.03       65.02      5.32 o 
 -13   1   3       24.73       21.59      2.92 o 
 -12   1   3       44.86       47.39      3.21 o 
 -11   1   3      305.06      319.66     10.28 o 
 -10   1   3       11.53        8.75      1.85 o 
  -9   1   3       40.46       34.89      2.06 o 
  -8   1   3      229.92      237.30      3.84 o 
  -7   1   3       69.06       68.53      3.35 o 
  -6   1   3      324.87      303.37      4.25 o 
  -5   1   3      876.47      904.16     10.77 o 
  -4   1   3     2625.31     2659.01     28.35 o 
  -3   1   3       23.34       29.44      1.45 o 
  -2   1   3       79.11       67.45      1.20 o 
  -1   1   3     2988.08     3366.27     37.40 o 
   0   1   3    13890.43    15380.42    181.72 o 
   1   1   3     8944.10    10452.57    125.40 o 
   2   1   3     1613.93     1697.36     27.19 o 
   3   1   3      134.66      146.54      2.22 o 
   4   1   3      136.93      168.80      4.30 o 
   5   1   3      185.20      191.52      2.78 o 
   6   1   3     1188.25     1191.86     14.22 o 
   7   1   3      628.22      632.37      7.99 o 
   8   1   3      564.85      506.09      7.23 o 
   9   1   3      652.09      613.78      9.67 o 
  10   1   3        0.49       -0.83      1.62 o 
  11   1   3       71.34       86.22      5.26 o 
  12   1   3       21.32       19.26      3.47 o 
  13   1   3       63.74       73.75      5.32 o 
 -13   2   3        1.27       -2.51      2.51 o 
 -12   2   3       71.44       69.34      3.50 o 
 -11   2   3       15.11       17.93      2.35 o 
 -10   2   3      551.43      526.14      9.82 o 
  -9   2   3      373.20      355.78      7.15 o 
  -8   2   3       74.55       71.54      2.24 o 
  -7   2   3      159.19      165.04      2.95 o 
  -6   2   3       28.60       39.63      1.48 o 
  -5   2   3     1073.05     1103.95     13.05 o 
  -4   2   3     1885.20     1988.52     22.89 o 
  -3   2   3     3586.06     3539.39     35.46 o 
  -2   2   3     4413.22     4962.12     48.42 o 
  -1   2   3     9408.63    10072.90     93.99 o 
   0   2   3     8293.64     8922.24     99.82 o 
   1   2   3     2899.51     3066.99     60.80 o 
   2   2   3      330.03      350.02      7.85 o 
   3   2   3     3119.42     3396.91     70.57 o 
   4   2   3      591.99      627.19      8.93 o 
   5   2   3        0.78        0.26      0.62 o 
   6   2   3       34.34       36.31      1.18 o 
   7   2   3      105.34       96.80      2.03 o 
   8   2   3      301.33      292.64      4.31 o 
   9   2   3       83.33       82.42      2.56 o 
  10   2   3      358.71      341.84      9.05 o 
  11   2   3        0.50       -2.41      2.41 o 
  12   2   3       41.17       40.36      3.95 o 
 -13   3   3        2.54        2.17      2.79 o 
 -12   3   3       44.80       46.92      3.15 o 
 -11   3   3       99.96      101.14      5.19 o 
 -10   3   3      103.46       96.65      5.13 o 
  -9   3   3       49.76       44.58      2.35 o 
  -8   3   3      938.68      900.53     11.24 o 
  -7   3   3       82.35       74.21      2.84 o 
  -6   3   3       24.25       27.26      1.92 o 
  -5   3   3      319.51      335.52      5.60 o 
  -4   3   3       64.86       51.54      1.43 o 
  -3   3   3     1852.27     1966.55     22.63 o 
  -2   3   3       11.76        6.37      0.50 o 
  -1   3   3     2060.58     2133.73     21.04 o 
   0   3   3      797.93      822.79      9.38 o 
   1   3   3     2546.87     2830.16     37.92 o 
   2   3   3     1099.05     1163.18     35.01 o 
   3   3   3     4211.25     4494.60    130.98 o 
   4   3   3        6.76        5.59      1.21 o 
   5   3   3      586.56      575.52      8.42 o 
   6   3   3       65.74       61.83      1.39 o 
   7   3   3       24.43       29.02      1.29 o 
   8   3   3      101.92       98.35      2.24 o 
   9   3   3      217.90      204.98      4.58 o 
  10   3   3      100.04       99.53      4.08 o 
  11   3   3       23.44       24.70      3.07 o 
  12   3   3       29.51       26.66      3.45 o 
 -13   4   3       16.49       12.60      3.53 o 
 -12   4   3        2.93        3.71      2.57 o 
 -11   4   3      138.94      144.21      4.79 o 
 -10   4   3       17.50       13.18      2.09 o 
  -9   4   3     1082.27     1058.90     15.70 o 
  -8   4   3      246.82      230.07      4.02 o 
  -7   4   3       31.64       31.28      1.57 o 
  -6   4   3       91.80       86.54      2.47 o 
  -5   4   3        3.47       10.39      3.77 o 
  -4   4   3      265.55      271.27      4.07 o 
  -3   4   3        7.14        4.98      0.70 o 
  -2   4   3     1126.02     1082.68     17.79 o 
  -1   4   3       58.60       53.07      0.95 o 
   0   4   3       83.41       68.24      1.34 o 
   1   4   3       13.41       15.16      0.69 o 
   2   4   3      752.87      660.69      9.37 o 
   3   4   3        0.56        4.13      2.36 o 
   4   4   3     1085.19     1054.12     20.51 o 
   5   4   3      237.42      234.65      5.38 o 
   6   4   3        8.04        9.21      1.38 o 
   7   4   3      165.38      144.48      3.08 o 
   8   4   3       60.30       46.39      2.30 o 
   9   4   3       36.95       42.63      2.51 o 
  10   4   3        0.31       -1.94      1.94 o 
  11   4   3       34.83       32.10      2.90 o 
 -13   5   3      100.02      104.50      5.35 o 
 -12   5   3        2.34        2.22      3.18 o 
 -11   5   3       95.12       99.38      6.84 o 
 -10   5   3       31.42       31.54      2.52 o 
  -9   5   3       36.55       29.67      2.42 o 
  -8   5   3       32.83       33.48      2.01 o 
  -7   5   3      367.51      350.87      6.18 o 
  -6   5   3      181.48      178.36      3.37 o 
  -5   5   3       38.87       49.04      1.72 o 
  -4   5   3       89.29       82.78      2.31 o 
  -3   5   3      482.16      483.75      6.11 o 
  -2   5   3        6.80        0.52      0.75 o 
  -1   5   3      587.31      607.12      7.35 o 
   0   5   3     2071.83     2129.42     29.88 o 
   1   5   3       10.70       11.26      0.60 o 
   2   5   3      367.36      335.01      4.56 o 
   3   5   3     1041.25     1019.67     16.20 o 
   4   5   3      930.21      907.39     18.01 o 
   5   5   3       24.86       18.88      3.93 o 
   6   5   3      253.96      244.62      9.93 o 
   7   5   3        7.43        5.96      1.56 o 
   8   5   3       18.77       20.99      1.90 o 
   9   5   3        0.49       -1.58      1.58 o 
  10   5   3       34.87       31.32      3.35 o 
  11   5   3       16.95       16.33      2.43 o 
 -13   6   3        0.06       -3.72      3.72 o 
 -12   6   3        9.19        2.84      3.39 o 
 -11   6   3       29.77       26.95      3.29 o 
 -10   6   3       42.56       35.76      3.09 o 
  -9   6   3        1.26       -1.22      2.14 o 
  -8   6   3     1003.73      986.85     13.51 o 
  -7   6   3        9.21        1.49      1.55 o 
  -6   6   3      580.61      540.81      8.37 o 
  -5   6   3      118.84      122.29      2.71 o 
  -4   6   3      148.22      146.18      2.98 o 
  -3   6   3       80.42      100.46      1.98 o 
  -2   6   3      251.50      216.00      3.40 o 
  -1   6   3      598.07      588.62      7.03 o 
   0   6   3      178.19      186.89      3.00 o 
   1   6   3        7.32        4.07      0.60 o 
   2   6   3      152.01      146.01      2.22 o 
   3   6   3      453.46      424.63      5.37 o 
   4   6   3      110.18       99.33      3.00 o 
   5   6   3      467.87      424.53     18.69 o 
   6   6   3       14.30       13.21      3.39 o 
   7   6   3       29.36       30.71      2.32 o 
   8   6   3       46.60       45.23      5.21 o 
   9   6   3       42.75       34.17      3.96 o 
  10   6   3        0.46        0.79      3.53 o 
 -12   7   3       58.75       62.86      4.59 o 
 -11   7   3        4.41        1.16      2.90 o 
 -10   7   3       46.38       45.83      3.57 o 
  -9   7   3        7.14        6.63      2.36 o 
  -8   7   3      183.99      187.55      7.21 o 
  -7   7   3       47.58       43.31      2.43 o 
  -6   7   3      940.62      945.82     15.72 o 
  -5   7   3       11.29        8.20      1.47 o 
  -4   7   3      138.93      132.86      3.12 o 
  -3   7   3       16.72       14.69      1.12 o 
  -2   7   3      264.20      276.84      4.20 o 
  -1   7   3       38.94       40.27      1.37 o 
   0   7   3      243.19      241.08      3.47 o 
   1   7   3      676.09      640.53     11.24 o 
   2   7   3       83.34       77.08      3.02 o 
   3   7   3      102.57       96.28      1.81 o 
   4   7   3       89.77       88.94      2.27 o 
   5   7   3      277.68      256.89      5.81 o 
   6   7   3       19.71       23.09      1.88 o 
   7   7   3      337.05      330.12      7.47 o 
   8   7   3        5.26        3.52      2.80 o 
   9   7   3       12.74       12.90      3.81 o 
  10   7   3        6.67        8.10      4.06 o 
 -12   8   3       15.89       17.16      4.03 o 
 -11   8   3       17.48       19.97      3.58 o 
 -10   8   3       13.13       13.91      3.17 o 
  -9   8   3       11.94        8.63      2.62 o 
  -8   8   3        1.57       -0.28      1.93 o 
  -7   8   3       79.23       80.05      3.75 o 
  -6   8   3       21.69       28.24      2.21 o 
  -5   8   3      563.41      550.07     15.86 o 
  -4   8   3      302.49      304.65      5.48 o 
  -3   8   3      132.58      125.06      3.08 o 
  -2   8   3        3.79        5.69      1.11 o 
  -1   8   3       67.38       68.39      1.87 o 
   0   8   3      490.49      500.41      8.18 o 
   1   8   3        0.20        1.98      1.10 o 
   2   8   3       98.88       91.79      2.33 o 
   3   8   3        9.08        7.12      1.50 o 
   4   8   3       50.40       47.75      2.67 o 
   5   8   3        1.44       -1.50      1.50 o 
   6   8   3      112.16      119.56     11.90 o 
   7   8   3       29.40       19.33      3.34 o 
   8   8   3       37.38       33.96      5.31 o 
   9   8   3       11.18        8.26      4.23 o 
 -11   9   3       10.82        2.44      3.65 o 
 -10   9   3       15.38       18.18      3.41 o 
  -9   9   3        9.78       10.74      2.96 o 
  -8   9   3       38.66       41.75      2.86 o 
  -7   9   3       72.16       68.17      3.11 o 
  -6   9   3       69.19       67.76      4.57 o 
  -5   9   3      399.41      402.50      7.52 o 
  -4   9   3        0.50        1.24      1.79 o 
  -3   9   3       72.64       70.40      3.58 o 
  -2   9   3       19.71       20.70      1.71 o 
  -1   9   3       27.63       27.16      2.20 o 
   0   9   3       23.47       22.95      2.09 o 
   1   9   3       94.74       95.66      3.62 o 
   2   9   3        3.24       -0.09      2.23 o 
   3   9   3       19.47       15.45      2.80 o 
   4   9   3       36.57       38.56      3.38 o 
   5   9   3        4.87        5.83      4.23 o 
   6   9   3       84.57       78.95      9.34 o 
   7   9   3       15.85       11.63      4.52 o 
   8   9   3       64.45       69.67     10.33 o 
 -10  10   3       10.63       13.91      4.52 o 
  -9  10   3        4.07        2.06      3.64 o 
  -8  10   3        2.66        4.43      3.39 o 
  -7  10   3        0.15        1.70      2.57 o 
  -6  10   3       23.96       25.31      2.83 o 
  -5  10   3        5.86       10.88      2.40 o 
  -4  10   3       91.89       87.89      7.24 o 
  -3  10   3       25.03       28.47      2.32 o 
  -2  10   3       76.61       86.54      3.99 o 
  -1  10   3        1.83        4.25      2.12 o 
   0  10   3      155.62      165.97      7.60 o 
   1  10   3        8.79       13.32      2.26 o 
   2  10   3       38.15       41.38      3.74 o 
   3  10   3       82.94       91.61      6.39 o 
   4  10   3        2.57        1.54      3.01 o 
   5  10   3       12.21        9.09      3.60 o 
   6  10   3        2.08       -3.48      3.48 o 
  -9  11   3       14.14       17.52      8.75 o 
  -8  11   3       19.91       24.03      5.80 o 
  -7  11   3        0.28       -2.20      2.74 o 
  -6  11   3        1.84       -0.23      2.60 o 
  -5  11   3        2.74        4.61      2.45 o 
  -4  11   3        9.11       13.90      2.47 o 
  -3  11   3        1.04        2.60      2.71 o 
  -2  11   3      111.96      130.33      5.30 o 
  -1  11   3        1.40        2.13      2.48 o 
   0  11   3       95.96      109.11      4.74 o 
   1  11   3       44.16       50.80      4.62 o 
   2  11   3       48.06       50.89      5.51 o 
   3  11   3        5.43        7.45      3.71 o 
   4  11   3       24.95       28.29      4.62 o 
   5  11   3        6.70        7.37      4.15 o 
  -7  12   3        4.18        6.35      3.21 o 
  -6  12   3        0.71        0.77      2.83 o 
  -5  12   3        0.40        7.26      4.45 o 
  -4  12   3        1.40        5.76      3.20 o 
  -3  12   3       76.80       84.01      4.64 o 
  -2  12   3        7.44       11.14      3.18 o 
  -1  12   3       51.74       53.29      5.33 o 
   0  12   3        0.16        1.99      3.82 o 
   1  12   3       10.55       14.10      4.23 o 
   2  12   3       22.05       27.92      4.63 o 
   3  12   3       30.86       39.75      5.61 o 
  -4  13   3        5.55        7.68      3.54 o 
  -3  13   3        1.33       -1.56      5.01 o 
  -2  13   3        0.26        1.10      3.24 o 
  -1  13   3       23.99       33.06      5.35 o 
   0  13   3        0.57       -0.10      4.45 o 
  -2 -13   4       45.70       46.40      3.96 o 
  -1 -13   4       11.36       18.00      3.34 o 
   0 -13   4       56.76       54.56      5.50 o 
   1 -13   4       40.17       36.30      2.94 o 
   2 -13   4       71.17       83.59      4.32 o 
   3 -13   4        6.77        7.99      3.63 o 
   4 -13   4       52.45       68.77      5.04 o 
   5 -13   4       17.81       20.72      4.31 o 
   6 -13   4        0.86       -1.45      3.89 o 
  -5 -12   4        0.34       -2.33      3.13 o 
  -4 -12   4        5.28        4.94      2.63 o 
  -3 -12   4       10.53        9.78      3.04 o 
  -2 -12   4       26.96       25.70      3.18 o 
  -1 -12   4        7.82       10.24      2.72 o 
   0 -12   4       72.48       76.21      3.58 o 
   1 -12   4        0.86        2.04      2.14 o 
   2 -12   4       26.00       25.57      2.65 o 
   3 -12   4       13.67       10.27      2.90 o 
   4 -12   4      126.39      142.48     12.59 o 
   5 -12   4       24.21       26.08      3.82 o 
   6 -12   4       22.87       24.22      3.33 o 
   7 -12   4        1.85        0.92      3.05 o 
   8 -12   4        7.60        5.95      2.93 o 
  -6 -11   4       20.14       20.15      3.55 o 
  -5 -11   4       18.66       22.36      2.83 o 
  -4 -11   4       11.53        9.23      2.42 o 
  -3 -11   4        4.18       -0.06      2.35 o 
  -2 -11   4        3.69        2.46      2.32 o 
  -1 -11   4       67.68       67.58      4.26 o 
   0 -11   4       16.77       16.72      2.04 o 
   1 -11   4      195.42      201.63      4.89 o 
   2 -11   4       87.40       83.47      3.26 o 
   3 -11   4       71.54       78.79      3.23 o 
   4 -11   4       18.30       14.39      2.32 o 
   5 -11   4      158.08      177.20      4.44 o 
   6 -11   4       46.54       38.47      2.79 o 
   7 -11   4        5.44        9.05      2.36 o 
   8 -11   4        2.62        3.50      2.51 o 
   9 -11   4       10.05        8.48      2.89 o 
  10 -11   4        0.62       -1.96      2.90 o 
  -7 -10   4       10.50        7.90      3.17 o 
  -6 -10   4       96.75      112.30      6.19 o 
  -5 -10   4        2.07        1.02      2.11 o 
  -4 -10   4       99.04       98.73      4.28 o 
  -3 -10   4       16.04       13.40      2.36 o 
  -2 -10   4       95.39       88.69      3.13 o 
  -1 -10   4       27.95       20.67      1.83 o 
   0 -10   4       21.71       20.47      1.95 o 
   1 -10   4      278.31      291.01      5.04 o 
   2 -10   4       42.04       40.45      2.98 o 
   3 -10   4      139.62      136.83      3.52 o 
   4 -10   4       22.51       20.61      1.89 o 
   5 -10   4       84.50       93.24      3.12 o 
   6 -10   4       41.00       37.84      4.09 o 
   7 -10   4      275.14      286.02      5.93 o 
   8 -10   4       17.62       20.95      3.07 o 
   9 -10   4       29.32       29.49      2.82 o 
  10 -10   4       29.55       35.11      3.27 o 
  -9  -9   4        9.67        5.06      3.36 o 
  -8  -9   4       11.10        8.45      3.71 o 
  -7  -9   4       71.60       83.33      3.69 o 
  -6  -9   4       36.87       45.46      2.85 o 
  -5  -9   4      352.17      334.67      5.93 o 
  -4  -9   4      267.26      277.96      4.79 o 
  -3  -9   4      161.26      154.80      3.77 o 
  -2  -9   4        1.34       -0.39      1.30 o 
  -1  -9   4       15.01       15.63      1.46 o 
   0  -9   4      521.45      513.75      7.32 o 
   1  -9   4        0.23       -0.70      1.19 o 
   2  -9   4      371.19      350.89      5.52 o 
   3  -9   4       95.50       99.25      5.24 o 
   4  -9   4      201.87      190.60      5.74 o 
   5  -9   4       13.31        8.27      1.61 o 
   6  -9   4      406.48      391.27      7.52 o 
   7  -9   4      216.87      203.28      5.52 o 
   8  -9   4      116.67      127.64      5.76 o 
   9  -9   4       46.36       39.80      2.78 o 
  10  -9   4       10.34        7.64      2.58 o 
  11  -9   4        0.78       -2.58      2.58 o 
  -9  -8   4       11.68        8.56      3.21 o 
  -8  -8   4        0.72       -1.28      2.20 o 
  -7  -8   4       96.28       97.06      3.98 o 
  -6  -8   4       92.36       82.95      4.65 o 
  -5  -8   4      686.13      691.17      8.83 o 
  -4  -8   4        0.71        1.12      1.13 o 
  -3  -8   4      714.89      681.13     11.86 o 
  -2  -8   4       22.92       23.29      1.40 o 
  -1  -8   4      131.42      118.76      2.70 o 
   0  -8   4       79.04       64.94      2.16 o 
   1  -8   4      275.81      265.55      3.98 o 
   2  -8   4      135.47      133.00      2.63 o 
   3  -8   4        0.91        1.09      0.95 o 
   4  -8   4      135.32      137.14      3.10 o 
   5  -8   4       33.46       29.14      1.54 o 
   6  -8   4      193.80      183.44      3.49 o 
   7  -8   4       85.16       98.35      3.60 o 
   8  -8   4      374.72      373.41      7.09 o 
   9  -8   4        1.17        1.22      1.82 o 
  10  -8   4       39.96       48.19      3.69 o 
  11  -8   4        8.09       10.19      2.64 o 
  12  -8   4       15.97       18.43      3.51 o 
 -10  -7   4       12.88       10.84      3.32 o 
  -9  -7   4       21.39       28.81      2.82 o 
  -8  -7   4       42.21       40.54      2.81 o 
  -7  -7   4      126.87      118.39      3.99 o 
  -6  -7   4       93.70       95.12      2.78 o 
  -5  -7   4      201.71      210.09      3.52 o 
  -4  -7   4      981.06      936.42     11.20 o 
  -3  -7   4      204.44      215.91      3.63 o 
  -2  -7   4      127.66      112.16      2.24 o 
  -1  -7   4      203.88      209.58      2.98 o 
   0  -7   4      676.53      670.21      7.72 o 
   1  -7   4      166.38      182.95      3.23 o 
   2  -7   4      371.87      362.20      4.93 o 
   3  -7   4      396.39      400.09      4.93 o 
   4  -7   4      196.14      193.17      4.17 o 
   5  -7   4      230.65      214.03      3.92 o 
   6  -7   4      379.29      350.74      6.68 o 
   7  -7   4      479.86      425.00      9.98 o 
   8  -7   4       23.49       29.38      1.99 o 
   9  -7   4      167.98      177.54      4.17 o 
  10  -7   4      200.46      207.65      8.88 o 
  11  -7   4        3.89        2.59      2.07 o 
  12  -7   4        3.69       10.24      2.71 o 
 -11  -6   4       54.60       53.20      3.60 o 
 -10  -6   4        2.80        6.01      2.53 o 
  -9  -6   4       77.25       77.37      3.47 o 
  -8  -6   4       49.77       51.76      2.78 o 
  -7  -6   4        0.87       -0.34      1.13 o 
  -6  -6   4        1.88       -1.04      1.04 o 
  -5  -6   4       48.72       36.77      1.77 o 
  -4  -6   4      163.73      170.62      2.65 o 
  -3  -6   4        8.36       10.03      0.91 o 
  -2  -6   4     2338.52     2277.54     24.30 o 
  -1  -6   4       68.41       76.30      1.60 o 
   0  -6   4      803.66      845.28     10.03 o 
   1  -6   4      388.76      401.84      5.19 o 
   2  -6   4     1176.71     1136.77     13.27 o 
   3  -6   4      288.30      304.72      4.23 o 
   4  -6   4       70.00       84.28      1.98 o 
   5  -6   4       78.42       71.74      1.90 o 
   6  -6   4       16.86       18.25      1.26 o 
   7  -6   4       51.37       44.45      2.75 o 
   8  -6   4        0.46       -1.30      1.30 o 
   9  -6   4      446.57      429.96      6.65 o 
  10  -6   4        0.66        3.84      1.78 o 
  11  -6   4       43.42       45.26      2.56 o 
  12  -6   4        7.52        6.64      2.50 o 
  13  -6   4       10.63       13.37      3.88 o 
 -11  -5   4       15.28       15.42      2.71 o 
 -10  -5   4       38.36       39.24      2.91 o 
  -9  -5   4      127.18      114.57      4.15 o 
  -8  -5   4        1.68        1.52      1.24 o 
  -7  -5   4      172.73      163.65      3.11 o 
  -6  -5   4       14.60       15.36      1.11 o 
  -5  -5   4       40.46       32.99      1.19 o 
  -4  -5   4        2.34        1.60      0.68 o 
  -3  -5   4     1383.93     1365.76     14.75 o 
  -2  -5   4     3036.64     3115.45     32.89 o 
  -1  -5   4     3821.84     4192.25     46.82 o 
   0  -5   4      379.72      336.78      4.08 o 
   1  -5   4     2185.82     2306.29     26.04 o 
   2  -5   4       43.43       56.77      1.49 o 
   3  -5   4     2784.94     2880.57     32.49 o 
   4  -5   4     1475.89     1523.90     16.03 o 
   5  -5   4       41.93       47.68      1.53 o 
   6  -5   4      388.77      413.83      5.38 o 
   7  -5   4       19.95       19.18      1.41 o 
   8  -5   4       89.69       84.96      2.52 o 
   9  -5   4        5.35        5.98      1.49 o 
  10  -5   4      294.70      289.24      6.12 o 
  11  -5   4      205.61      229.17      6.17 o 
  12  -5   4       30.00       36.93      2.84 o 
  13  -5   4       11.49       12.66      3.57 o 
 -12  -4   4       40.75       47.01      4.05 o 
 -11  -4   4        6.74        5.79      2.37 o 
 -10  -4   4       82.84       96.20      3.79 o 
  -9  -4   4        2.69        4.07      1.48 o 
  -8  -4   4      727.32      696.42      8.94 o 
  -7  -4   4       45.75       51.18      1.63 o 
  -6  -4   4       27.78       28.41      1.30 o 
  -5  -4   4       31.91       31.67      1.46 o 
  -4  -4   4      280.36      283.90      3.42 o 
  -3  -4   4     1091.60     1167.83     12.68 o 
  -2  -4   4      661.59      735.42      8.66 o 
  -1  -4   4     1951.92     1885.41     19.99 o 
   0  -4   4       40.66       41.46      1.06 o 
   1  -4   4     7707.35     8152.66     90.50 o 
   2  -4   4       35.01       52.60      1.27 o 
   3  -4   4     2287.59     2381.36     26.84 o 
   4  -4   4       67.59       60.27      1.30 o 
   5  -4   4      838.55      772.09      9.11 o 
   6  -4   4       45.78       44.36      1.36 o 
   7  -4   4      146.25      142.86      2.56 o 
   8  -4   4       14.90       14.87      1.31 o 
   9  -4   4      122.97      122.66      2.96 o 
  10  -4   4      170.71      176.66      4.33 o 
  11  -4   4       11.62       17.20      2.69 o 
  12  -4   4      144.05      162.55      9.07 o 
  13  -4   4        1.51        4.28      3.18 o 
 -12  -3   4      174.07      218.80      8.46 o 
 -11  -3   4       24.07       25.43      2.71 o 
 -10  -3   4      201.58      194.93      4.09 o 
  -9  -3   4      229.78      218.77      4.19 o 
  -8  -3   4      400.09      377.21      5.78 o 
  -7  -3   4       20.65       21.49      1.21 o 
  -6  -3   4      662.85      628.33      7.27 o 
  -5  -3   4      192.25      213.88      2.79 o 
  -4  -3   4       37.30       32.43      1.03 o 
  -3  -3   4      590.66      665.31      7.42 o 
  -2  -3   4     1165.57     1205.21     12.95 o 
  -1  -3   4     1478.48     1604.90     17.06 o 
   0  -3   4     3049.03     3239.44     38.87 o 
   1  -3   4    14522.68    15829.13    165.17 o 
   2  -3   4       26.07       19.32      0.87 o 
   3  -3   4        3.33        2.91      0.47 o 
   4  -3   4     3030.81     3091.67     35.28 o 
   5  -3   4     1037.60     1103.88     13.00 o 
   6  -3   4      101.20      102.68      2.18 o 
   7  -3   4      225.54      204.47      3.48 o 
   8  -3   4      234.62      231.74      4.28 o 
   9  -3   4       78.12       73.97      2.62 o 
  10  -3   4        1.51        0.66      1.51 o 
  11  -3   4      118.96      116.62      4.86 o 
  12  -3   4       99.35      103.95      7.67 o 
  13  -3   4        9.22       10.94      3.49 o 
 -13  -2   4       40.73       49.66      4.40 o 
 -12  -2   4        2.07        4.71      3.06 o 
 -11  -2   4      131.42      129.45      4.10 o 
 -10  -2   4       65.37       76.93      2.70 o 
  -9  -2   4      151.34      157.43      3.47 o 
  -8  -2   4      139.97      139.92      2.93 o 
  -7  -2   4     1115.71     1066.65     11.16 o 
  -6  -2   4      117.40      103.60      1.74 o 
  -5  -2   4      743.43      764.06      7.67 o 
  -4  -2   4      521.25      585.98      6.24 o 
  -3  -2   4      362.64      388.35      4.28 o 
  -2  -2   4        3.06        4.85      0.57 o 
  -1  -2   4     1500.95     1548.28     16.41 o 
   0  -2   4      385.60      384.01      4.63 o 
   1  -2   4     3069.52     3656.15     38.16 o 
   2  -2   4      635.00      625.29      6.71 o 
   3  -2   4      109.23      152.40      1.87 o 
   4  -2   4     2212.97     2359.76     24.82 o 
   5  -2   4     1295.25     1408.82     16.00 o 
   6  -2   4     1328.29     1268.98     15.94 o 
   7  -2   4        2.53        2.56      0.86 o 
   8  -2   4        4.55        2.34      1.11 o 
   9  -2   4       26.05       26.48      1.63 o 
  10  -2   4       81.17       94.98      3.90 o 
  11  -2   4       15.85       17.33      2.53 o 
  12  -2   4       26.67       27.85      5.17 o 
  13  -2   4       55.74       46.52      3.92 o 
 -13  -1   4        0.54       -1.71      3.28 o 
 -12  -1   4       48.20       46.34      3.05 o 
 -11  -1   4      107.34      132.67      5.82 o 
 -10  -1   4       16.30       21.96      2.08 o 
  -9  -1   4      152.67      145.19      3.28 o 
  -8  -1   4      178.58      171.27      2.88 o 
  -7  -1   4      783.91      775.68      7.96 o 
  -6  -1   4      890.75      834.16      8.00 o 
  -5  -1   4     1515.19     1463.48     14.79 o 
  -4  -1   4       82.20      113.56      1.55 o 
  -3  -1   4      300.15      331.93      3.76 o 
  -2  -1   4      841.76      835.77      9.04 o 
  -1  -1   4      752.11      757.49      9.03 o 
   0  -1   4        0.34       -0.40      0.40 o 
   1  -1   4     3811.10     4130.23     40.12 o 
   2  -1   4     1568.34     1665.30     16.30 o 
   3  -1   4        3.50        3.69      0.36 o 
   4  -1   4      722.44      707.26      8.13 o 
   5  -1   4      440.29      399.91      4.83 o 
   6  -1   4      577.66      617.54     11.74 o 
   7  -1   4      443.87      423.89      6.19 o 
   8  -1   4     1192.97     1176.25     14.96 o 
   9  -1   4      191.52      170.55      4.35 o 
  10  -1   4       13.23       17.61      2.07 o 
  11  -1   4       11.65       10.73      2.34 o 
  12  -1   4       80.98       96.03      4.32 o 
  13  -1   4       16.24       24.38      4.38 o 
 -13   0   4       14.92       13.17      3.65 o 
 -12   0   4       11.24       11.31      2.47 o 
 -11   0   4        0.24       -1.98      1.98 o 
 -10   0   4      218.65      225.79      6.50 o 
  -9   0   4       53.95       43.19      2.90 o 
  -8   0   4      349.42      338.29      4.94 o 
  -7   0   4        1.92        1.46      0.68 o 
  -6   0   4     1843.04     1782.26     19.28 o 
  -5   0   4      110.58      100.42      1.75 o 
  -4   0   4     7032.79     7198.76     71.21 o 
  -3   0   4      193.07      232.23      2.55 o 
  -2   0   4      678.42      761.44      7.80 o 
  -1   0   4     2909.32     3275.14     42.80 o 
   0   0   4      331.07      327.38      3.39 o 
   1   0   4      920.10     1101.25     12.31 o 
   2   0   4      398.80      472.90      6.01 o 
   3   0   4       90.56       69.62      1.24 o 
   4   0   4      124.39      123.94      2.96 o 
   5   0   4      453.42      437.59      7.15 o 
   6   0   4        5.43        8.72      0.91 o 
   7   0   4     2826.73     2731.79     38.47 o 
   8   0   4       54.26       61.08      2.02 o 
   9   0   4      187.13      169.67      5.93 o 
  10   0   4        5.53        2.83      1.78 o 
  11   0   4       58.17       53.64      3.05 o 
  12   0   4        1.36       -3.15      3.15 o 
  13   0   4       10.66        3.08      3.81 o 
 -13   1   4       17.73       19.99      3.00 o 
 -12   1   4       27.46       23.09      2.67 o 
 -11   1   4      203.61      210.10      5.31 o 
 -10   1   4       22.60       18.18      2.17 o 
  -9   1   4       51.60       53.57      3.49 o 
  -8   1   4      714.63      674.02      9.54 o 
  -7   1   4       62.40       59.38      1.88 o 
  -6   1   4      801.29      818.29     10.03 o 
  -5   1   4     3545.05     3624.42     38.66 o 
  -4   1   4     4723.46     4968.19     56.00 o 
  -3   1   4       47.93       29.35      0.86 o 
  -2   1   4        8.14        8.47      1.01 o 
  -1   1   4      114.23      145.84      1.63 o 
   0   1   4     6056.28     6704.37     92.25 o 
   1   1   4     5132.23     5833.46     70.23 o 
   2   1   4     4064.93     4644.55     57.11 o 
   3   1   4      771.27      755.37     12.39 o 
   4   1   4      540.68      643.28      8.99 o 
   5   1   4      930.42      982.18     11.87 o 
   6   1   4      709.01      695.16      8.37 o 
   7   1   4      548.68      530.30      6.25 o 
   8   1   4      544.38      510.30      7.29 o 
   9   1   4      494.14      472.64      7.74 o 
  10   1   4        2.18       -2.15      2.15 o 
  11   1   4       20.58       23.22      2.99 o 
  12   1   4       19.33       18.83      3.64 o 
 -13   2   4        4.10        4.45      2.83 o 
 -12   2   4       38.72       43.69      6.54 o 
 -11   2   4       14.23       10.03      3.35 o 
 -10   2   4      229.58      216.58      5.08 o 
  -9   2   4       97.72      101.87      3.37 o 
  -8   2   4       18.96       15.00      1.42 o 
  -7   2   4      411.62      378.86      5.31 o 
  -6   2   4      132.21      123.66      2.54 o 
  -5   2   4      776.45      713.01      9.81 o 
  -4   2   4        9.34        5.55      0.98 o 
  -3   2   4     5084.70     5098.44     50.64 o 
  -2   2   4     3357.50     3670.19     40.15 o 
  -1   2   4     3858.01     4175.49     38.84 o 
   0   2   4      778.85      826.60      9.42 o 
   1   2   4      546.59      617.26      8.50 o 
   2   2   4      856.01      958.92     23.41 o 
   3   2   4      256.64      241.06      6.59 o 
   4   2   4      784.36      795.12     17.45 o 
   5   2   4      250.48      271.74      3.76 o 
   6   2   4      175.39      169.95      2.76 o 
   7   2   4       34.23       36.27      1.19 o 
   8   2   4        8.87       11.30      1.02 o 
   9   2   4       39.72       46.72      2.20 o 
  10   2   4      228.61      220.26      6.69 o 
  11   2   4        3.51        3.72      2.85 o 
  12   2   4       23.73       26.85      3.35 o 
 -13   3   4        1.17        3.58      3.37 o 
 -12   3   4       45.06       46.84      3.35 o 
 -11   3   4       81.96       80.15      3.61 o 
 -10   3   4      100.40       95.68      3.66 o 
  -9   3   4      137.04      133.81      4.83 o 
  -8   3   4      164.97      135.87      3.04 o 
  -7   3   4      349.25      359.08      5.16 o 
  -6   3   4       59.79       52.77      1.96 o 
  -5   3   4      209.05      219.29      3.29 o 
  -4   3   4      878.12      834.65      9.37 o 
  -3   3   4     1044.74     1017.24     10.49 o 
  -2   3   4       44.35       31.33      0.87 o 
  -1   3   4     1301.89     1324.13     13.13 o 
   0   3   4      357.25      423.61      5.62 o 
   1   3   4      803.46      897.69     12.28 o 
   2   3   4      732.90      697.63     21.83 o 
   3   3   4     1111.35     1090.21     33.24 o 
   4   3   4      184.75      203.17      5.43 o 
   5   3   4      421.44      437.27      8.20 o 
   6   3   4       38.45       37.10      1.13 o 
   7   3   4       22.54       26.13      1.17 o 
   8   3   4       32.35       33.18      1.66 o 
   9   3   4      194.97      180.80      4.59 o 
  10   3   4      182.90      186.69      5.18 o 
  11   3   4        7.02        6.95      2.40 o 
  12   3   4       21.28       22.64      3.16 o 
 -13   4   4       14.13       17.26      3.76 o 
 -12   4   4       58.68       68.46      4.54 o 
 -11   4   4       10.42        4.87      2.98 o 
 -10   4   4        6.42        2.36      2.01 o 
  -9   4   4      528.66      488.95     10.98 o 
  -8   4   4        4.65        6.54      1.33 o 
  -7   4   4        9.63        5.18      1.11 o 
  -6   4   4      254.60      250.49      3.86 o 
  -5   4   4        0.83        0.80      0.78 o 
  -4   4   4       98.80       88.02      2.00 o 
  -3   4   4      164.92      182.76      2.76 o 
  -2   4   4     4893.53     5117.01     47.87 o 
  -1   4   4      729.68      760.13      8.21 o 
   0   4   4     1714.75     1733.53     22.00 o 
   1   4   4      952.38     1079.90     17.68 o 
   2   4   4      578.96      557.38      9.02 o 
   3   4   4       60.94       67.67      4.72 o 
   4   4   4     1235.51     1200.16     36.98 o 
   5   4   4      273.82      247.43     10.23 o 
   6   4   4       35.92       28.52      4.33 o 
   7   4   4        1.71        0.59      3.74 o 
   8   4   4        1.19        1.69      1.22 o 
   9   4   4       83.57       93.91      3.42 o 
  10   4   4        0.47       -1.72      1.72 o 
  11   4   4       40.51       33.82      2.64 o 
 -13   5   4       87.48       95.20      5.39 o 
 -12   5   4        1.40        5.47      3.29 o 
 -11   5   4      106.23      115.51      4.94 o 
 -10   5   4        3.39        3.52      2.40 o 
  -9   5   4      119.63      141.64      5.42 o 
  -8   5   4      234.92      210.95      4.36 o 
  -7   5   4      449.71      407.01      5.85 o 
  -6   5   4        0.21       -1.07      1.07 o 
  -5   5   4       24.56       27.02      1.66 o 
  -4   5   4      157.55      151.24      2.80 o 
  -3   5   4      643.74      667.10      8.16 o 
  -2   5   4     1647.77     1683.22     19.35 o 
  -1   5   4      546.58      534.25      5.97 o 
   0   5   4     1487.89     1476.48     17.49 o 
   1   5   4       46.29       51.22      1.20 o 
   2   5   4      478.63      483.54      8.03 o 
   3   5   4      557.52      556.24     18.00 o 
   4   5   4      444.87      415.59     15.15 o 
   5   5   4       66.05       64.13      5.51 o 
   6   5   4      434.45      373.11     14.56 o 
   7   5   4        3.14       -1.77      3.74 o 
   8   5   4       40.61       37.34      3.61 o 
   9   5   4        9.12        4.38      2.65 o 
  10   5   4       42.07       40.49      6.00 o 
  11   5   4       26.51       29.12      4.33 o 
 -12   6   4       12.22       12.94      3.60 o 
 -11   6   4       42.37       42.15      3.68 o 
 -10   6   4        2.77        3.20      2.53 o 
  -9   6   4        0.81        0.11      2.26 o 
  -8   6   4      485.30      474.93      8.28 o 
  -7   6   4       89.28       81.50      3.18 o 
  -6   6   4       74.35       67.92      2.35 o 
  -5   6   4      141.89      141.13      3.27 o 
  -4   6   4      190.17      188.91      3.33 o 
  -3   6   4       69.94       64.88      1.84 o 
  -2   6   4       94.43       87.38      1.83 o 
  -1   6   4     1013.47     1011.52     10.92 o 
   0   6   4       18.11       16.13      1.30 o 
   1   6   4      728.70      707.71      8.99 o 
   2   6   4      261.24      242.18      3.57 o 
   3   6   4      330.04      296.06      5.28 o 
   4   6   4        3.79       -1.77      3.54 o 
   5   6   4      558.44      480.70     17.90 o 
   6   6   4       65.25       52.91      6.10 o 
   7   6   4        5.15        8.15      1.82 o 
   8   6   4       63.25       65.29      2.99 o 
   9   6   4       24.43       19.05      3.34 o 
  10   6   4       15.35       23.00      3.93 o 
 -12   7   4       74.66       81.00      5.11 o 
 -11   7   4        3.27        8.03      3.29 o 
 -10   7   4       86.48       93.14      8.97 o 
  -9   7   4        0.29       -2.12      2.18 o 
  -8   7   4      100.60       93.71      3.65 o 
  -7   7   4       34.14       26.90      2.14 o 
  -6   7   4      657.21      650.30     10.22 o 
  -5   7   4       36.26       35.93      2.38 o 
  -4   7   4      108.31       97.43      2.82 o 
  -3   7   4       28.84       30.03      1.58 o 
  -2   7   4       71.46       73.36      1.74 o 
  -1   7   4       17.38       18.93      0.89 o 
   0   7   4       84.47       91.59      2.46 o 
   1   7   4     1081.04     1063.04     12.83 o 
   2   7   4        0.84        0.64      0.63 o 
   3   7   4        4.17        5.32      0.87 o 
   4   7   4       69.21       61.92      4.00 o 
   5   7   4      239.22      237.40     11.61 o 
   6   7   4       67.67       59.31      3.75 o 
   7   7   4      181.72      169.80     10.52 o 
   8   7   4        0.75       -3.25      3.64 o 
   9   7   4       22.17       20.99      9.93 o 
 -11   8   4       19.94       19.15      3.72 o 
 -10   8   4       41.47       44.45      3.83 o 
  -9   8   4       37.56       34.11      3.26 o 
  -8   8   4        0.32       -1.17      2.01 o 
  -7   8   4       62.78       63.51      2.95 o 
  -6   8   4       47.91       49.22      3.19 o 
  -5   8   4      277.42      276.57      5.39 o 
  -4   8   4      315.25      325.37      5.78 o 
  -3   8   4       28.50       27.99      1.89 o 
  -2   8   4       45.11       39.72      1.78 o 
  -1   8   4       15.75       13.14      1.66 o 
   0   8   4       54.95       57.51      2.29 o 
   1   8   4       17.44       15.23      1.07 o 
   2   8   4       72.26       65.95      2.88 o 
   3   8   4       14.62       14.98      1.76 o 
   4   8   4      186.19      173.66      4.56 o 
   5   8   4       18.49       11.42      1.70 o 
   6   8   4       30.53       30.76      2.15 o 
   7   8   4       27.49       26.21      3.21 o 
   8   8   4       29.38       30.03      3.96 o 
 -11   9   4        8.19        4.50      3.90 o 
 -10   9   4        8.11        2.46      3.32 o 
  -9   9   4       28.65       29.35      3.43 o 
  -8   9   4       14.70       17.51      2.51 o 
  -7   9   4       93.99       97.42      4.50 o 
  -6   9   4        8.27        4.82      2.28 o 
  -5   9   4      203.37      227.26      7.58 o 
  -4   9   4       15.10       20.60      2.13 o 
  -3   9   4      106.22      125.30      5.74 o 
  -2   9   4        3.83        2.17      1.56 o 
  -1   9   4       52.45       52.49      2.81 o 
   0   9   4       11.66       12.23      1.95 o 
   1   9   4      148.80      145.95      4.24 o 
   2   9   4       19.85       20.47      3.06 o 
   3   9   4       10.92       11.32      2.95 o 
   4   9   4       21.41       25.55      3.09 o 
   5   9   4        2.81        0.48      2.58 o 
   6   9   4       79.09       76.86      5.20 o 
   7   9   4       28.04       26.07      3.93 o 
 -10  10   4       19.08       20.35      4.84 o 
  -9  10   4        1.22       -2.55      3.81 o 
  -8  10   4        3.93        5.38      3.53 o 
  -7  10   4        8.28        9.14      3.73 o 
  -6  10   4       29.39       33.68      3.03 o 
  -5  10   4        1.82        3.00      2.33 o 
  -4  10   4      218.33      245.16      5.41 o 
  -3  10   4       25.80       30.92      3.95 o 
  -2  10   4       24.43       24.71      2.68 o 
  -1  10   4       12.37       15.21      2.31 o 
   0  10   4       65.69       69.91      8.27 o 
   1  10   4       18.79       21.80      3.93 o 
   2  10   4       12.63       12.11      3.74 o 
   3  10   4       22.40       23.21      3.57 o 
   4  10   4       27.16       28.25      3.75 o 
   5  10   4       20.28       17.13      3.66 o 
   6  10   4        0.02        0.51      3.48 o 
  -9  11   4        9.48       17.03      8.46 o 
  -8  11   4       58.35       63.97      5.18 o 
  -7  11   4        1.07        4.87      3.01 o 
  -6  11   4       22.33       22.22      3.06 o 
  -5  11   4       24.04       26.28      3.83 o 
  -4  11   4       34.29       51.92      3.77 o 
  -3  11   4        6.82        8.47      2.89 o 
  -2  11   4      117.34      141.01      6.49 o 
  -1  11   4        7.91       12.00      2.72 o 
   0  11   4       60.30       63.01      4.90 o 
   1  11   4       16.84       22.01      3.92 o 
   2  11   4       16.59       22.01      4.02 o 
   3  11   4       11.98       10.96      6.39 o 
   4  11   4       16.85       14.11      4.02 o 
  -7  12   4        1.72        6.52      3.32 o 
  -6  12   4        0.16       -1.59      2.84 o 
  -5  12   4        0.57       -0.72      3.05 o 
  -4  12   4       16.54       23.77      3.60 o 
  -3  12   4       65.52       80.44      9.78 o 
  -2  12   4       14.84       23.87      3.44 o 
  -1  12   4       18.31       21.35      4.38 o 
   0  12   4        3.60        1.67      3.96 o 
   1  12   4        2.99        2.72      5.21 o 
   2  12   4       15.94       26.34      7.57 o 
  -2 -13   5       68.70       72.42      4.60 o 
  -1 -13   5       39.42       40.18      4.21 o 
   0 -13   5       34.10       31.87      3.65 o 
   1 -13   5        3.19        0.47      2.51 o 
   2 -13   5       31.19       32.88      3.55 o 
   3 -13   5        3.64       -1.20      3.03 o 
   4 -13   5       33.38       40.00      4.58 o 
   5 -13   5       19.59       23.37      4.38 o 
   6 -13   5        1.40       -2.77      6.39 o 
  -5 -12   5        1.25       -2.17      2.90 o 
  -4 -12   5       16.95       17.42      2.94 o 
  -3 -12   5       12.13       10.14      3.08 o 
  -2 -12   5       90.39       97.61      7.26 o 
  -1 -12   5       11.85       12.08      2.24 o 
   0 -12   5      104.36      113.91      4.27 o 
   1 -12   5        1.12       -0.82      2.18 o 
   2 -12   5       99.33      101.55      4.18 o 
   3 -12   5       13.08       10.97      3.63 o 
   4 -12   5       66.81       81.19      6.02 o 
   5 -12   5        5.14        5.47      3.41 o 
   6 -12   5       20.90       24.35      3.77 o 
   7 -12   5        2.33        5.79      3.06 o 
   8 -12   5        8.03        8.30      3.38 o 
  -6 -11   5       12.77       10.06      2.94 o 
  -5 -11   5       33.01       31.95      3.09 o 
  -4 -11   5        4.90        2.90      2.42 o 
  -3 -11   5       24.99       24.30      3.02 o 
  -2 -11   5        1.82        0.02      1.78 o 
  -1 -11   5      108.17      108.89      5.18 o 
   0 -11   5       59.86       65.80      3.44 o 
   1 -11   5      257.88      263.40     10.50 o 
   2 -11   5       71.93       70.65      3.10 o 
   3 -11   5       80.09       82.33      4.18 o 
   4 -11   5        0.39       -1.99      1.99 o 
   5 -11   5      235.65      239.20      6.35 o 
   6 -11   5       17.62       17.79      2.89 o 
   7 -11   5        9.24       10.45      2.78 o 
   8 -11   5       41.41       33.46      3.48 o 
   9 -11   5        0.70       -1.55      3.72 o 
  -7 -10   5        6.71       11.54      2.85 o 
  -6 -10   5      144.98      164.76      9.64 o 
  -5 -10   5        4.63        4.06      2.26 o 
  -4 -10   5       61.61       55.69      5.28 o 
  -3 -10   5       40.66       42.40      2.87 o 
  -2 -10   5       79.50       79.38      2.96 o 
  -1 -10   5       11.24       11.39      1.92 o 
   0 -10   5        5.91        3.80      1.68 o 
   1 -10   5      430.59      430.17      6.66 o 
   2 -10   5        2.11        0.79      1.53 o 
   3 -10   5      163.68      150.82      3.66 o 
   4 -10   5       62.60       60.00      2.78 o 
   5 -10   5      166.19      167.03      6.81 o 
   6 -10   5       30.97       25.39      2.79 o 
   7 -10   5      166.89      179.47      5.69 o 
   8 -10   5       20.95       21.24      6.86 o 
   9 -10   5        1.83       -1.03      2.69 o 
  10 -10   5        3.26        2.17      3.00 o 
  -8  -9   5       33.21       41.77      3.32 o 
  -7  -9   5      117.07      132.66      8.03 o 
  -6  -9   5       56.58       58.24      3.16 o 
  -5  -9   5      161.21      156.63      4.62 o 
  -4  -9   5      250.16      257.33      4.66 o 
  -3  -9   5       32.74       33.44      2.03 o 
  -2  -9   5        1.91        1.33      1.38 o 
  -1  -9   5       36.13       32.56      1.72 o 
   0  -9   5      198.85      189.37      3.69 o 
   1  -9   5       11.38       11.10      1.47 o 
   2  -9   5      241.40      243.72      4.36 o 
   3  -9   5      580.04      575.44     10.18 o 
   4  -9   5      424.29      415.29      6.49 o 
   5  -9   5        8.62        5.88      1.79 o 
   6  -9   5      581.62      580.25     13.55 o 
   7  -9   5      196.70      192.89      5.53 o 
   8  -9   5      148.34      156.92      8.29 o 
   9  -9   5       31.92       25.18      3.02 o 
  10  -9   5        0.20       -1.58      2.71 o 
  11  -9   5        1.11       -3.00      3.00 o 
  -9  -8   5       48.19       45.13      3.47 o 
  -8  -8   5        1.76       -1.51      2.37 o 
  -7  -8   5       85.93       99.99      4.03 o 
  -6  -8   5        2.72        2.52      2.81 o 
  -5  -8   5      345.63      363.25      5.41 o 
  -4  -8   5       20.02       22.58      1.60 o 
  -3  -8   5      395.48      383.56      5.76 o 
  -2  -8   5        1.42       -0.54      1.08 o 
  -1  -8   5        1.55        0.67      1.08 o 
   0  -8   5        4.54        2.46      1.12 o 
   1  -8   5       29.44       30.82      1.50 o 
   2  -8   5      571.44      553.84      7.21 o 
   3  -8   5       98.25       86.25      2.33 o 
   4  -8   5      125.77      114.74      2.68 o 
   5  -8   5      203.38      171.86      5.89 o 
   6  -8   5      211.39      208.86      4.67 o 
   7  -8   5       14.35       19.81      1.91 o 
   8  -8   5      394.73      376.27      7.66 o 
   9  -8   5        8.90        9.19      2.26 o 
  10  -8   5       28.56       30.36      2.76 o 
  11  -8   5        1.13       -0.37      2.79 o 
  12  -8   5        0.35       -3.03      3.03 o 
 -10  -7   5       52.28       65.59      3.82 o 
  -9  -7   5       55.91       63.63      3.56 o 
  -8  -7   5       44.55       39.49      2.88 o 
  -7  -7   5      264.29      261.06      5.79 o 
  -6  -7   5       33.29       32.94      1.72 o 
  -5  -7   5      321.30      336.60      5.00 o 
  -4  -7   5      681.60      659.80      8.30 o 
  -3  -7   5      204.90      196.75      3.50 o 
  -2  -7   5      137.43      139.16      2.58 o 
  -1  -7   5      351.87      333.77      4.60 o 
   0  -7   5      602.69      606.06      8.15 o 
   1  -7   5       84.79       77.21      1.95 o 
   2  -7   5      400.77      400.40      5.41 o 
   3  -7   5       90.21       92.34      2.43 o 
   4  -7   5      687.98      669.92      8.46 o 
   5  -7   5      189.51      185.31      3.66 o 
   6  -7   5      124.26      116.97      3.54 o 
   7  -7   5      974.04      926.79     22.23 o 
   8  -7   5       45.44       50.89      2.66 o 
   9  -7   5      200.54      200.77     12.49 o 
  10  -7   5       80.32       86.50      5.32 o 
  11  -7   5        6.95        9.07      2.50 o 
  12  -7   5        5.83        6.40      2.69 o 
 -11  -6   5       34.70       32.61      3.32 o 
 -10  -6   5        0.45       -2.43      2.43 o 
  -9  -6   5       23.79       25.28      2.71 o 
  -8  -6   5      205.53      209.37      5.20 o 
  -7  -6   5        8.65       11.70      1.44 o 
  -6  -6   5      319.99      330.86      4.92 o 
  -5  -6   5      129.13      124.31      3.03 o 
  -4  -6   5      319.42      323.60      4.56 o 
  -3  -6   5        8.30        5.98      0.84 o 
  -2  -6   5     2505.03     2452.00     26.10 o 
  -1  -6   5      269.92      269.64      4.09 o 
   0  -6   5      180.82      157.14      2.62 o 
   1  -6   5      549.15      559.99      7.00 o 
   2  -6   5      320.60      273.42      3.89 o 
   3  -6   5      781.40      772.94      9.37 o 
   4  -6   5       53.44       57.86      2.23 o 
   5  -6   5     1057.04     1027.80     13.47 o 
   6  -6   5        3.76        7.18      1.23 o 
   7  -6   5       83.09       89.87      2.97 o 
   8  -6   5        9.30       11.19      1.79 o 
   9  -6   5      463.16      467.56     11.61 o 
  10  -6   5        1.94       11.09      2.17 o 
  11  -6   5      134.76      142.74      4.66 o 
  12  -6   5        3.97        4.11      2.50 o 
 -11  -5   5       11.74        7.48      3.12 o 
 -10  -5   5       31.55       24.97      2.75 o 
  -9  -5   5      173.21      169.94      5.91 o 
  -8  -5   5       13.36       13.89      1.62 o 
  -7  -5   5      742.29      699.84      8.98 o 
  -6  -5   5      126.54      121.94      2.42 o 
  -5  -5   5        9.50        9.41      0.94 o 
  -4  -5   5      247.11      226.46      3.02 o 
  -3  -5   5      757.35      671.91      7.69 o 
  -2  -5   5     2183.59     2192.41     24.87 o 
  -1  -5   5     1386.62     1365.16     15.71 o 
   0  -5   5      900.00      850.66     10.07 o 
   1  -5   5     2503.96     2542.42     28.69 o 
   2  -5   5      674.56      653.86      8.86 o 
   3  -5   5      619.06      613.32      7.52 o 
   4  -5   5      274.97      275.49      3.88 o 
   5  -5   5       64.79       66.63      2.75 o 
   6  -5   5      272.00      277.31      4.89 o 
   7  -5   5      225.38      205.43      4.15 o 
   8  -5   5       28.37       27.73      2.30 o 
   9  -5   5       14.21       14.96      1.83 o 
  10  -5   5      449.09      451.74      8.97 o 
  11  -5   5      209.21      235.53      6.11 o 
  12  -5   5       20.21       16.71      3.43 o 
  13  -5   5       21.74       22.66      3.85 o 
 -12  -4   5       17.64       17.62      3.59 o 
 -11  -4   5        1.96        1.05      2.87 o 
 -10  -4   5       88.39       99.22      3.97 o 
  -9  -4   5        2.13       -0.85      1.51 o 
  -8  -4   5      303.85      303.25      4.78 o 
  -7  -4   5        7.14        8.32      1.13 o 
  -6  -4   5      120.76      115.61      2.31 o 
  -5  -4   5      803.11      775.63      7.90 o 
  -4  -4   5       85.90       85.55      1.66 o 
  -3  -4   5     1206.65     1250.02     14.50 o 
  -2  -4   5      244.38      233.94      3.55 o 
  -1  -4   5     4401.69     4463.50     49.87 o 
   0  -4   5     1858.29     2098.05     23.71 o 
   1  -4   5     1480.52     1484.56     16.93 o 
   2  -4   5     1272.53     1480.54     16.93 o 
   3  -4   5     2319.42     2457.13     27.75 o 
   4  -4   5       24.32       27.79      2.38 o 
   5  -4   5      274.52      262.56      3.74 o 
   6  -4   5       80.37       72.32      2.13 o 
   7  -4   5      324.90      316.08      5.34 o 
   8  -4   5       91.32       79.04      2.70 o 
   9  -4   5       23.80       26.67      1.91 o 
  10  -4   5      235.26      234.05      5.02 o 
  11  -4   5        0.23        5.68      2.00 o 
  12  -4   5      130.01      146.54      7.05 o 
  13  -4   5        0.82        3.03      3.30 o 
 -12  -3   5      140.98      182.71      8.90 o 
 -11  -3   5       12.50       16.48      3.28 o 
 -10  -3   5       70.91       72.66      3.09 o 
  -9  -3   5      113.25      112.88      3.12 o 
  -8  -3   5      229.47      233.03      3.65 o 
  -7  -3   5      211.10      194.80      3.54 o 
  -6  -3   5     1447.80     1470.08     14.35 o 
  -5  -3   5      162.70      172.87      2.36 o 
  -4  -3   5        3.13        0.25      0.51 o 
  -3  -3   5     1180.98     1272.61     13.82 o 
  -2  -3   5     1270.08     1256.58     14.43 o 
  -1  -3   5     2261.61     2535.51     28.45 o 
   0  -3   5      101.57       56.52      1.26 o 
   1  -3   5     2893.15     3022.19     31.71 o 
   2  -3   5      107.06      104.16      1.62 o 
   3  -3   5       67.78       52.24      1.25 o 
   4  -3   5      713.22      636.46      7.13 o 
   5  -3   5     2232.82     2296.08     26.39 o 
   6  -3   5       78.43       69.35      1.82 o 
   7  -3   5      299.50      276.58      4.32 o 
   8  -3   5       37.93       37.27      1.78 o 
   9  -3   5       19.44       21.07      1.70 o 
  10  -3   5        6.51        9.94      1.59 o 
  11  -3   5      212.16      225.27      7.76 o 
  12  -3   5       67.49       69.81      4.22 o 
  13  -3   5       15.97       19.34      3.41 o 
 -13  -2   5       22.19       23.19      4.55 o 
 -12  -2   5        0.05        4.66      3.14 o 
 -11  -2   5      130.59      148.83      4.44 o 
 -10  -2   5       90.57      103.74      3.75 o 
  -9  -2   5      126.25      136.69      3.70 o 
  -8  -2   5      428.14      400.05      5.56 o 
  -7  -2   5     1036.13     1035.33     11.57 o 
  -6  -2   5      266.73      275.82      3.18 o 
  -5  -2   5       34.08       29.70      1.25 o 
  -4  -2   5      642.27      634.22      7.22 o 
  -3  -2   5       57.49       59.64      1.52 o 
  -2  -2   5      755.12      749.42      8.81 o 
  -1  -2   5      125.48      118.95      1.85 o 
   0  -2   5     2934.91     3039.57     31.78 o 
   1  -2   5       56.99       62.67      1.20 o 
   2  -2   5     4012.17     4450.15     43.30 o 
   3  -2   5     1298.98     1567.31     15.53 o 
   4  -2   5     3251.56     3513.82     39.16 o 
   5  -2   5      340.62      354.06      4.49 o 
   6  -2   5     1227.67     1208.22     13.89 o 
   7  -2   5       98.36       95.27      2.15 o 
   8  -2   5       13.49       13.17      1.25 o 
   9  -2   5        0.79        0.73      1.58 o 
  10  -2   5        7.79        5.12      1.92 o 
  11  -2   5        0.78        2.02      2.19 o 
  12  -2   5        2.61        8.47      2.69 o 
  13  -2   5       67.56       65.41      4.29 o 
 -13  -1   5        0.13       -2.68      3.43 o 
 -12  -1   5       44.74       51.76      3.42 o 
 -11  -1   5      157.58      176.36      4.94 o 
 -10  -1   5       45.08       53.93      2.84 o 
  -9  -1   5      163.31      153.84      3.54 o 
  -8  -1   5      287.48      284.22      4.31 o 
  -7  -1   5     1030.53      983.75     13.87 o 
  -6  -1   5      861.24      831.37     13.17 o 
  -5  -1   5     1159.39     1056.27     10.93 o 
  -4  -1   5        0.32        0.99      0.51 o 
  -3  -1   5     1201.96     1345.38     14.44 o 
  -2  -1   5      377.52      417.63      4.81 o 
  -1  -1   5      166.39      189.58      2.43 o 
   0  -1   5      827.29      864.83     10.95 o 
   1  -1   5     6475.25     7064.34     81.45 o 
   2  -1   5     3675.98     4138.95     45.24 o 
   3  -1   5     1727.54     1914.48     19.77 o 
   4  -1   5      352.64      346.00      4.20 o 
   5  -1   5     1823.58     1883.00     21.10 o 
   6  -1   5     1134.20     1197.55     13.67 o 
   7  -1   5      246.38      235.04      3.86 o 
   8  -1   5      607.44      590.62      9.25 o 
   9  -1   5       39.32       43.79      2.81 o 
  10  -1   5       10.46       11.05      2.33 o 
  11  -1   5        1.85        0.96      2.11 o 
  12  -1   5       51.01       58.21      4.58 o 
  13  -1   5       15.59       13.75      4.09 o 
 -13   0   5        2.45        0.09      2.74 o 
 -12   0   5       14.51       11.41      2.65 o 
 -11   0   5        3.48        0.70      2.19 o 
 -10   0   5      369.05      378.77      7.73 o 
  -9   0   5       73.72       65.89      4.48 o 
  -8   0   5      146.08      136.74      2.98 o 
  -7   0   5       17.72       17.30      1.17 o 
  -6   0   5     1380.45     1281.45     13.33 o 
  -5   0   5      491.49      526.09      5.46 o 
  -4   0   5     3302.42     3403.99     31.91 o 
  -3   0   5      124.43      121.46      1.85 o 
  -2   0   5      209.81      247.31      3.03 o 
  -1   0   5      565.60      645.84      6.98 o 
   0   0   5     1432.96     1564.64     15.39 o 
   1   0   5     2327.06     2622.93     26.95 o 
   2   0   5      158.37      189.99      2.33 o 
   3   0   5     2729.00     2827.93     44.12 o 
   4   0   5       93.92       95.10      1.59 o 
   5   0   5      430.96      420.58      5.66 o 
   6   0   5      212.94      229.43      3.42 o 
   7   0   5     1586.99     1473.67     25.89 o 
   8   0   5      581.94      546.98      8.55 o 
   9   0   5        9.90        8.95      1.56 o 
  10   0   5       12.53       12.52      1.95 o 
  11   0   5        0.72       -2.81      3.15 o 
  12   0   5        9.40        4.54      3.11 o 
 -13   1   5       24.24       25.76      3.13 o 
 -12   1   5        2.21       -2.07      2.41 o 
 -11   1   5      123.70      125.59      4.56 o 
 -10   1   5      109.72      105.06      3.61 o 
  -9   1   5       78.25       88.58      3.60 o 
  -8   1   5     1208.45     1177.39     14.40 o 
  -7   1   5        1.89        0.62      0.98 o 
  -6   1   5      885.42      925.25     10.59 o 
  -5   1   5     2037.17     1978.45     22.92 o 
  -4   1   5     2245.93     2190.98     25.23 o 
  -3   1   5       25.72       39.97      0.99 o 
  -2   1   5      770.10      728.91      8.61 o 
  -1   1   5     1040.93     1209.29     13.53 o 
   0   1   5      648.57      725.14      7.26 o 
   1   1   5      444.25      488.38      5.79 o 
   2   1   5     1789.26     1876.35     22.69 o 
   3   1   5     1703.78     1803.63     24.35 o 
   4   1   5      508.88      569.55      8.01 o 
   5   1   5     1320.13     1313.84     15.23 o 
   6   1   5      177.61      174.82      2.57 o 
   7   1   5      346.17      331.82      4.38 o 
   8   1   5      214.60      190.16      3.60 o 
   9   1   5      140.21      141.34      4.10 o 
  10   1   5        0.32       -2.16      2.16 o 
  11   1   5       23.05       17.22      3.44 o 
  12   1   5        0.14        0.76      2.93 o 
 -13   2   5        7.45        0.00      3.28 o 
 -12   2   5       19.41       16.35      2.78 o 
 -11   2   5       31.93       32.60      2.76 o 
 -10   2   5       29.68       28.04      2.45 o 
  -9   2   5       26.25       28.75      2.70 o 
  -8   2   5      296.00      263.59      4.39 o 
  -7   2   5      200.86      211.27      3.59 o 
  -6   2   5      271.98      238.03      3.73 o 
  -5   2   5      219.16      182.44      2.77 o 
  -4   2   5       32.08       25.00      1.01 o 
  -3   2   5     1904.64     1770.31     19.02 o 
  -2   2   5       17.99       16.10      0.71 o 
  -1   2   5      390.83      364.32      5.53 o 
   0   2   5        4.32        5.79      0.36 o 
   1   2   5     1644.33     1789.36     20.08 o 
   2   2   5      553.11      641.41      8.85 o 
   3   2   5        0.88        2.88      2.07 o 
   4   2   5      488.41      466.48     10.76 o 
   5   2   5      629.75      647.78      8.30 o 
   6   2   5      578.14      570.63      7.47 o 
   7   2   5       21.43       24.89      1.00 o 
   8   2   5      272.24      265.93      4.49 o 
   9   2   5       86.79       81.05      3.15 o 
  10   2   5      130.85      128.33      5.01 o 
  11   2   5       32.51       35.02      3.12 o 
  12   2   5        5.47        3.48      2.83 o 
 -13   3   5        0.78       -3.06      3.43 o 
 -12   3   5       21.10       25.72      3.54 o 
 -11   3   5       41.62       29.90      2.81 o 
 -10   3   5      135.01      133.36      4.68 o 
  -9   3   5       90.03       67.18      2.81 o 
  -8   3   5       58.57       57.69      2.54 o 
  -7   3   5      817.10      783.06      9.93 o 
  -6   3   5       64.80       56.33      1.79 o 
  -5   3   5      259.20      238.41      3.57 o 
  -4   3   5     1506.56     1515.21     15.48 o 
  -3   3   5     2522.65     2495.68     25.05 o 
  -2   3   5     1192.61     1212.65     11.60 o 
  -1   3   5     4757.82     4863.25     47.46 o 
   0   3   5      676.92      717.82      9.37 o 
   1   3   5       18.68       30.41      1.19 o 
   2   3   5      414.12      461.23     15.15 o 
   3   3   5      192.33      154.39      6.69 o 
   4   3   5      483.94      437.40     10.25 o 
   5   3   5      275.39      266.89      7.06 o 
   6   3   5      126.86      119.15      4.43 o 
   7   3   5       96.76       92.67      3.84 o 
   8   3   5       18.78       17.40      1.17 o 
   9   3   5      143.55      128.48      3.84 o 
  10   3   5      200.09      199.64      6.79 o 
  11   3   5        5.67        3.30      2.26 o 
 -13   4   5       22.87       25.38      4.15 o 
 -12   4   5       56.61       53.29      4.17 o 
 -11   4   5        0.42       -0.05      2.63 o 
 -10   4   5        0.58       -1.42      1.95 o 
  -9   4   5       47.66       42.97      4.74 o 
  -8   4   5      167.57      165.19      3.82 o 
  -7   4   5      137.42      126.33      2.85 o 
  -6   4   5       51.38       51.04      1.79 o 
  -5   4   5      208.33      186.14      2.92 o 
  -4   4   5       42.34       40.85      1.24 o 
  -3   4   5        0.12       -0.51      0.51 o 
  -2   4   5     2903.97     2912.55     28.69 o 
  -1   4   5      521.14      486.92      5.14 o 
   0   4   5      124.40      114.75      2.70 o 
   1   4   5       34.94       33.82      1.00 o 
   2   4   5      309.07      312.32      5.26 o 
   3   4   5      300.68      305.24     11.41 o 
   4   4   5      544.53      508.42     17.70 o 
   5   4   5       95.93       87.93      6.10 o 
   6   4   5        9.76        7.87      3.93 o 
   7   4   5       87.04       73.76      6.69 o 
   8   4   5       10.86       11.03      1.57 o 
   9   4   5      128.80      138.07      5.93 o 
  10   4   5        1.83        5.55      4.03 o 
  11   4   5       81.90      103.84      8.65 o 
 -13   5   5       71.38       80.36      5.21 o 
 -12   5   5        6.98        6.67      3.46 o 
 -11   5   5       27.77       25.53      3.32 o 
 -10   5   5       10.69       10.15      2.63 o 
  -9   5   5      326.25      330.72      7.32 o 
  -8   5   5       35.61       31.53      2.38 o 
  -7   5   5      596.01      560.29      7.57 o 
  -6   5   5      177.95      165.44      3.16 o 
  -5   5   5        1.51       -0.09      0.72 o 
  -4   5   5       89.99       82.07      1.61 o 
  -3   5   5       87.76       80.73      1.60 o 
  -2   5   5     1086.64     1074.06     10.42 o 
  -1   5   5      257.05      215.12      2.55 o 
   0   5   5      948.54      881.41     11.55 o 
   1   5   5       38.10       36.30      1.39 o 
   2   5   5      564.06      549.02      9.05 o 
   3   5   5       95.31       91.86      6.29 o 
   4   5   5       75.75       70.03      5.90 o 
   5   5   5        5.86        1.18      3.93 o 
   6   5   5      197.95      170.72      9.05 o 
   7   5   5       26.78       31.87      5.90 o 
   8   5   5        6.43        4.52      4.72 o 
   9   5   5       12.24       11.01      2.93 o 
  10   5   5       55.20       64.56      4.76 o 
 -12   6   5       51.62       61.30      6.32 o 
 -11   6   5       74.22       71.72      4.29 o 
 -10   6   5       23.82       23.12      3.32 o 
  -9   6   5        5.70        2.27      2.35 o 
  -8   6   5      107.46      111.02      4.15 o 
  -7   6   5       85.53       85.63      2.92 o 
  -6   6   5        4.16        4.43      1.38 o 
  -5   6   5      356.52      345.42      7.35 o 
  -4   6   5        0.02       -0.96      0.96 o 
  -3   6   5       41.92       39.47      1.40 o 
  -2   6   5       22.21       22.10      0.99 o 
  -1   6   5      388.39      372.29      4.39 o 
   0   6   5      470.78      432.51      6.09 o 
   1   6   5      638.33      627.27      8.42 o 
   2   6   5      416.80      386.14      5.37 o 
   3   6   5       85.19       83.99      5.90 o 
   4   6   5       27.56       19.87      4.72 o 
   5   6   5      169.70      176.42      9.44 o 
   6   6   5       61.27       67.27      6.88 o 
   7   6   5       17.71       19.87      5.70 o 
   8   6   5       33.90       30.49      6.49 o 
   9   6   5        1.52        0.27      2.93 o 
  10   6   5       20.28       20.93      4.03 o 
 -12   7   5       34.28       38.58      4.51 o 
 -11   7   5        3.26        0.25      3.25 o 
 -10   7   5       95.80      107.49      5.77 o 
  -9   7   5        0.02       -2.35      2.35 o 
  -8   7   5      117.43      123.82      4.21 o 
  -7   7   5       79.24       75.65      3.89 o 
  -6   7   5      518.50      548.89     14.55 o 
  -5   7   5       41.18       49.22      2.35 o 
  -4   7   5        3.78        3.86      1.68 o 
  -3   7   5      171.40      171.20      4.14 o 
  -2   7   5        1.25       -0.05      0.79 o 
  -1   7   5       20.29       18.84      1.42 o 
   0   7   5       18.70       23.03      2.31 o 
   1   7   5      448.84      443.81      6.33 o 
   2   7   5        3.08        2.09      0.87 o 
   3   7   5       93.85       84.52      2.81 o 
   4   7   5        0.88        0.20      4.33 o 
   5   7   5      277.59      243.50     11.41 o 
   6   7   5       24.94       17.11      5.70 o 
   7   7   5       68.43       45.64      6.88 o 
   8   7   5        1.54        4.13      6.10 o 
   9   7   5       10.58        8.26      3.46 o 
 -11   8   5       28.28       30.75      4.10 o 
 -10   8   5       50.48       48.73      4.69 o 
  -9   8   5       28.26       29.41      3.29 o 
  -8   8   5        0.36        0.70      2.05 o 
  -7   8   5       42.20       39.46      2.59 o 
  -6   8   5       38.48       41.99      3.80 o 
  -5   8   5       37.49       42.25      2.04 o 
  -4   8   5       74.87       74.58      2.78 o 
  -3   8   5       11.39       13.22      1.59 o 
  -2   8   5        2.31        1.72      1.16 o 
  -1   8   5       59.82       56.75      2.71 o 
   0   8   5       34.48       31.80      1.78 o 
   1   8   5        5.51        4.67      1.25 o 
   2   8   5      285.40      279.65      7.40 o 
   3   8   5      168.12      169.46      4.57 o 
   4   8   5      183.56      185.48      6.45 o 
   5   8   5        0.36       -4.92      4.92 o 
   6   8   5        8.98       10.43      5.70 o 
   7   8   5       27.75       23.80      6.49 o 
   8   8   5       11.66       15.93      7.47 o 
 -10   9   5        8.16       -2.62      3.97 o 
  -9   9   5       43.85       45.57      4.65 o 
  -8   9   5        0.05        3.25      2.69 o 
  -7   9   5       63.64       68.09      3.73 o 
  -6   9   5       35.11       35.07      2.43 o 
  -5   9   5      138.57      154.38      5.57 o 
  -4   9   5        0.30        1.14      1.59 o 
  -3   9   5      138.00      139.97      3.79 o 
  -2   9   5       14.77       13.04      2.10 o 
  -1   9   5       24.93       27.16      2.32 o 
   0   9   5       34.44       39.71      2.50 o 
   1   9   5      206.32      199.21      6.97 o 
   2   9   5      134.66      128.53      6.39 o 
   3   9   5       10.14        9.46      2.80 o 
   4   9   5       24.69       17.15      2.86 o 
   5   9   5        3.24        5.16      2.76 o 
   6   9   5       42.84       42.98      4.82 o 
   7   9   5       13.62       14.56      6.88 o 
  -9  10   5        6.48        6.23      6.79 o 
  -8  10   5        0.37        0.80      3.03 o 
  -7  10   5       44.17       53.11      3.73 o 
  -6  10   5        9.95       15.48      3.03 o 
  -5  10   5        3.42       10.02      2.12 o 
  -4  10   5      173.63      195.65      8.63 o 
  -3  10   5       14.67       19.89      2.74 o 
  -2  10   5        2.83        5.14      2.34 o 
  -1  10   5        7.51        7.42      2.31 o 
   0  10   5       13.72       16.00      3.35 o 
   1  10   5       24.61       25.92      5.21 o 
   2  10   5       11.51        9.25      3.24 o 
   3  10   5       26.36       28.40      5.90 o 
   4  10   5       44.72       52.06      8.75 o 
   5  10   5       13.57       14.56      3.60 o 
   6  10   5       14.19       16.35      3.72 o 
  -8  11   5       37.16       53.26      5.04 o 
  -7  11   5        0.91        0.40      3.20 o 
  -6  11   5       17.31       25.44      4.14 o 
  -5  11   5       21.89       22.68      2.56 o 
  -4  11   5       30.89       39.85      3.59 o 
  -3  11   5        0.82        2.71      2.79 o 
  -2  11   5       97.74      131.06      8.69 o 
  -1  11   5        6.62       13.40      2.81 o 
   0  11   5       41.99       46.11     10.13 o 
   1  11   5        1.40        0.94      3.50 o 
   2  11   5        7.64       11.63      3.78 o 
   3  11   5       32.98       31.21      7.08 o 
   4  11   5        2.02        4.02      3.78 o 
  -6  12   5        2.31        2.27      4.42 o 
  -5  12   5        2.42        5.12      3.22 o 
  -4  12   5        6.76       13.09      3.32 o 
  -3  12   5       27.00       34.50      3.78 o 
  -2  12   5       12.24       21.76      3.45 o 
  -1  12   5        4.98        7.26      4.24 o 
   0  12   5        6.47       15.41      4.42 o 
   1  12   5        1.61        0.90      4.14 o 
  -2 -13   6       87.69       99.25      5.18 o 
  -1 -13   6       18.96       19.21      3.96 o 
   0 -13   6       34.72       27.53      2.89 o 
   1 -13   6        0.38       -2.44      2.44 o 
   2 -13   6       13.29        8.02      2.76 o 
   3 -13   6        2.20       -3.58      3.58 o 
   4 -13   6        7.02        9.25      4.03 o 
   5 -13   6       25.35       38.94      4.73 o 
   6 -13   6        2.61        3.44      4.17 o 
  -4 -12   6       23.25       26.31      3.29 o 
  -3 -12   6        8.48        8.62      3.14 o 
  -2 -12   6       72.48       74.89      4.85 o 
  -1 -12   6       34.46       29.45      2.65 o 
   0 -12   6      121.14      137.60      4.69 o 
   1 -12   6       10.96       11.79      2.46 o 
   2 -12   6       84.15       92.09      6.55 o 
   3 -12   6       11.86        8.90      2.55 o 
   4 -12   6        8.91       11.70      3.62 o 
   5 -12   6        4.86        4.14      2.88 o 
   6 -12   6        3.06        7.50      3.02 o 
   7 -12   6       36.80       37.89      3.85 o 
   8 -12   6        0.49       -0.74      3.19 o 
  -6 -11   6        5.67       -0.51      2.83 o 
  -5 -11   6       42.01       36.93      3.32 o 
  -4 -11   6       15.45       14.06      3.06 o 
  -3 -11   6       29.03       28.33      2.43 o 
  -2 -11   6       13.19       13.66      2.19 o 
  -1 -11   6      144.48      145.91      4.62 o 
   0 -11   6      145.68      155.36      4.51 o 
   1 -11   6      218.17      227.04      7.18 o 
   2 -11   6       34.34       32.19      2.32 o 
   3 -11   6       46.97       52.95      3.92 o 
   4 -11   6        1.45       -1.90      1.90 o 
   5 -11   6      213.21      214.69      6.12 o 
   6 -11   6        4.75        3.20      2.64 o 
   7 -11   6        4.68        1.45      2.74 o 
   8 -11   6       20.21       23.52      3.35 o 
   9 -11   6       10.73        9.14      3.38 o 
  -7 -10   6        0.58       -0.64      3.38 o 
  -6 -10   6      112.53      141.95      5.31 o 
  -5 -10   6       17.01       20.85      2.75 o 
  -4 -10   6        6.64        5.50      1.85 o 
  -3 -10   6       62.28       57.74      2.69 o 
  -2 -10   6        1.23       -0.76      1.70 o 
  -1 -10   6       86.27       80.89      3.07 o 
   0 -10   6        0.27       -1.49      1.49 o 
   1 -10   6      593.95      597.02     10.87 o 
   2 -10   6       23.05       26.52      2.03 o 
   3 -10   6      271.52      261.22      4.94 o 
   4 -10   6        2.15       -0.27      1.68 o 
   5 -10   6      103.77       89.11      6.81 o 
   6 -10   6        4.04        1.21      2.47 o 
   7 -10   6       57.72       52.39      3.48 o 
   8 -10   6       44.61       39.05      3.87 o 
   9 -10   6        7.36        5.19      2.90 o 
  10 -10   6       13.44       16.94      4.63 o 
  -8  -9   6       60.92       64.24      3.86 o 
  -7  -9   6       96.09      106.68      4.35 o 
  -6  -9   6       68.69       72.14      4.81 o 
  -5  -9   6       22.62       20.89      1.92 o 
  -4  -9   6      214.12      227.37      4.87 o 
  -3  -9   6        7.18        5.83      1.67 o 
  -2  -9   6        5.43        4.94      1.36 o 
  -1  -9   6        5.32        5.03      1.39 o 
   0  -9   6       74.42       76.26      2.64 o 
   1  -9   6       34.93       35.54      1.93 o 
   2  -9   6      169.78      158.10      3.59 o 
   3  -9   6      706.96      682.36      9.86 o 
   4  -9   6      193.93      197.73      4.13 o 
   5  -9   6        2.85       -1.76      1.76 o 
   6  -9   6      161.71      166.01      5.05 o 
   7  -9   6       22.22       20.69      2.73 o 
   8  -9   6      187.01      189.96     12.93 o 
   9  -9   6       15.09       18.90      2.94 o 
  10  -9   6        0.52       -2.06      2.76 o 
  11  -9   6        8.58        4.65      3.27 o 
  -9  -8   6       79.69       78.73      4.13 o 
  -8  -8   6        2.35       -1.08      2.78 o 
  -7  -8   6       43.58       46.61      3.08 o 
  -6  -8   6        2.93        3.86      1.64 o 
  -5  -8   6      161.67      162.60      4.07 o 
  -4  -8   6        1.22        1.09      1.46 o 
  -3  -8   6      253.25      240.85      4.22 o 
  -2  -8   6       11.61        7.95      1.31 o 
  -1  -8   6        0.90        0.48      1.14 o 
   0  -8   6      144.49      127.57      2.95 o 
   1  -8   6       27.41       25.53      1.44 o 
   2  -8   6     1529.94     1483.56     17.49 o 
   3  -8   6      145.62      135.17      3.24 o 
   4  -8   6      375.92      370.34      5.40 o 
   5  -8   6       45.67       41.42      2.45 o 
   6  -8   6      130.19      120.41      4.31 o 
   7  -8   6       58.56       59.01      3.04 o 
   8  -8   6      160.20      171.69      4.74 o 
   9  -8   6        1.86       -1.26      2.24 o 
  10  -8   6        1.16        3.05      2.34 o 
  11  -8   6        0.24       -1.38      2.49 o 
 -10  -7   6       60.05       63.86      3.89 o 
  -9  -7   6       33.25       37.47      3.16 o 
  -8  -7   6       51.10       48.52      3.06 o 
  -7  -7   6      158.58      156.89      3.83 o 
  -6  -7   6      254.51      235.52      4.53 o 
  -5  -7   6      113.49      123.79      3.18 o 
  -4  -7   6      755.21      714.57      9.64 o 
  -3  -7   6      222.35      230.77      3.97 o 
  -2  -7   6        5.57        6.31      1.03 o 
  -1  -7   6      486.37      465.36      6.59 o 
   0  -7   6       78.10       78.20      2.01 o 
   1  -7   6       61.20       52.40      1.73 o 
   2  -7   6      325.85      318.21      4.58 o 
   3  -7   6       90.06       85.35      2.22 o 
   4  -7   6     1397.24     1359.48     16.07 o 
   5  -7   6       13.40       16.09      1.35 o 
   6  -7   6      131.42      115.24      3.40 o 
   7  -7   6      538.53      554.55     11.73 o 
   8  -7   6       14.21       12.09      2.09 o 
   9  -7   6      194.19      191.20      5.06 o 
  10  -7   6       28.29       28.75      2.69 o 
  11  -7   6        9.90        7.68      2.54 o 
  12  -7   6        7.88       10.25      2.78 o 
 -11  -6   6        7.23        8.06      5.19 o 
 -10  -6   6        2.89        1.60      2.63 o 
  -9  -6   6        0.70        0.44      2.31 o 
  -8  -6   6      286.71      283.64      5.22 o 
  -7  -6   6       79.46       82.83      2.81 o 
  -6  -6   6      426.53      433.27      6.10 o 
  -5  -6   6       34.34       36.39      2.57 o 
  -4  -6   6      677.32      664.79      8.36 o 
  -3  -6   6       82.99       71.62      1.96 o 
  -2  -6   6     1205.56     1198.90     15.13 o 
  -1  -6   6       61.12       67.93      1.80 o 
   0  -6   6      528.65      549.84      6.91 o 
   1  -6   6       12.17       11.24      1.24 o 
   2  -6   6      323.18      322.64      4.47 o 
   3  -6   6      719.80      753.89      9.25 o 
   4  -6   6       13.65       12.72      1.15 o 
   5  -6   6     1023.13      980.34     11.82 o 
   6  -6   6      320.22      315.43      5.66 o 
   7  -6   6      210.32      198.46      4.28 o 
   8  -6   6        6.79        4.08      1.73 o 
   9  -6   6      249.96      278.42      8.94 o 
  10  -6   6        0.12        0.21      2.08 o 
  11  -6   6      128.47      146.86      4.88 o 
  12  -6   6        4.80        1.11      3.23 o 
 -11  -5   6        4.68        5.23      3.31 o 
 -10  -5   6        1.01       -0.21      2.34 o 
  -9  -5   6       84.30       95.94      3.16 o 
  -8  -5   6       44.34       54.18      2.38 o 
  -7  -5   6      271.43      262.61      4.38 o 
  -6  -5   6       54.48       53.44      2.69 o 
  -5  -5   6       79.38       74.79      2.15 o 
  -4  -5   6      352.83      362.80      4.41 o 
  -3  -5   6      898.55      858.36     11.10 o 
  -2  -5   6     1817.06     1844.11     21.08 o 
  -1  -5   6     1064.66     1043.92     12.30 o 
   0  -5   6     2270.96     2429.47     27.55 o 
   1  -5   6       20.93       20.73      1.46 o 
   2  -5   6      278.60      275.65      4.31 o 
   3  -5   6       23.48       16.69      1.01 o 
   4  -5   6      389.13      369.42      4.94 o 
   5  -5   6      416.93      430.49      6.12 o 
   6  -5   6      120.81      114.97      2.73 o 
   7  -5   6       42.87       46.87      2.09 o 
   8  -5   6       22.66       27.02      1.93 o 
   9  -5   6       79.88       78.64      4.51 o 
  10  -5   6      347.59      355.72     11.70 o 
  11  -5   6       87.09       91.63      3.55 o 
  12  -5   6       18.23       19.38      3.46 o 
 -12  -4   6       15.89       15.55      3.94 o 
 -11  -4   6       11.43       11.37      3.17 o 
 -10  -4   6       12.02       13.93      2.18 o 
  -9  -4   6        1.51       -0.32      1.61 o 
  -8  -4   6       40.10       36.21      2.04 o 
  -7  -4   6       10.15       11.78      1.24 o 
  -6  -4   6       80.32       75.83      2.08 o 
  -5  -4   6     1319.16     1312.97     14.80 o 
  -4  -4   6       52.03       51.25      2.07 o 
  -3  -4   6     1569.22     1575.86     18.15 o 
  -2  -4   6      102.85      100.00      1.98 o 
  -1  -4   6     5811.46     6051.59     67.37 o 
   0  -4   6       72.18       73.02      1.59 o 
   1  -4   6      159.86      196.38      2.85 o 
   2  -4   6       13.99        7.76      0.81 o 
   3  -4   6      455.79      484.46      5.66 o 
   4  -4   6        1.30        1.19      0.65 o 
   5  -4   6      315.68      321.66      4.41 o 
   6  -4   6      265.03      249.86      4.05 o 
   7  -4   6      203.35      186.51      4.03 o 
   8  -4   6      242.94      220.74      4.36 o 
   9  -4   6        5.22        5.45      1.58 o 
  10  -4   6      225.40      226.40      5.82 o 
  11  -4   6       15.89       20.83      2.96 o 
  12  -4   6      111.07      132.02      8.42 o 
 -12  -3   6       80.09       76.63      4.68 o 
 -11  -3   6        4.31        9.47      2.33 o 
 -10  -3   6       34.82       33.87      2.56 o 
  -9  -3   6        3.28        1.22      1.52 o 
  -8  -3   6       97.24       85.42      2.38 o 
  -7  -3   6      188.98      158.85      2.88 o 
  -6  -3   6     1083.80     1058.78     11.19 o 
  -5  -3   6      499.91      476.93      5.78 o 
  -4  -3   6      126.00      131.93      2.25 o 
  -3  -3   6      696.43      704.53      8.54 o 
  -2  -3   6     2758.00     2881.65     32.44 o 
  -1  -3   6     1536.12     1512.30     17.29 o 
   0  -3   6      554.50      496.10      6.04 o 
   1  -3   6      769.02      754.95      8.85 o 
   2  -3   6     1626.24     1700.23     19.26 o 
   3  -3   6       10.60       18.59      0.84 o 
   4  -3   6      435.41      406.93      4.82 o 
   5  -3   6      655.50      647.78      8.58 o 
   6  -3   6      239.84      239.58      3.80 o 
   7  -3   6      227.55      217.42      4.01 o 
   8  -3   6      229.31      209.62      4.01 o 
   9  -3   6        1.06        3.96      1.59 o 
  10  -3   6        1.28        3.20      2.07 o 
  11  -3   6      227.02      262.66     11.48 o 
  12  -3   6       56.45       68.22      4.05 o 
 -12  -2   6       11.85       17.00      2.73 o 
 -11  -2   6      126.65      145.91      4.84 o 
 -10  -2   6       95.97      108.64      4.04 o 
  -9  -2   6      292.76      285.16      5.18 o 
  -8  -2   6       94.57       81.17      2.37 o 
  -7  -2   6      217.38      203.78      3.24 o 
  -6  -2   6       34.68       36.82      1.41 o 
  -5  -2   6      155.47      146.80      2.27 o 
  -4  -2   6      346.94      302.47      3.90 o 
  -3  -2   6       12.36        5.24      1.07 o 
  -2  -2   6       12.57        9.27      0.84 o 
  -1  -2   6       60.62       72.29      3.18 o 
   0  -2   6     2314.66     2375.44     25.09 o 
   1  -2   6      141.19      161.96      2.32 o 
   2  -2   6     1824.53     1869.88     20.45 o 
   3  -2   6      120.76      121.48      1.77 o 
   4  -2   6      732.26      783.66      8.48 o 
   5  -2   6      275.38      275.93      3.68 o 
   6  -2   6      480.10      457.23      5.71 o 
   7  -2   6      624.06      615.84      8.76 o 
   8  -2   6      142.39      128.22      2.74 o 
   9  -2   6      154.13      154.27      4.34 o 
  10  -2   6        4.79        7.81      1.99 o 
  11  -2   6       32.14       34.96      2.88 o 
  12  -2   6        5.87        6.29      2.68 o 
 -13  -1   6        1.96        4.99      3.81 o 
 -12  -1   6       99.10      132.16      7.86 o 
 -11  -1   6      211.21      232.17      8.86 o 
 -10  -1   6       55.53       51.33      2.85 o 
  -9  -1   6      332.14      314.52      5.48 o 
  -8  -1   6      105.36      106.35      2.49 o 
  -7  -1   6      666.19      633.26      8.92 o 
  -6  -1   6      380.37      376.73      4.51 o 
  -5  -1   6      930.19      879.12      9.25 o 
  -4  -1   6      306.82      325.49      4.13 o 
  -3  -1   6      493.40      485.25      5.65 o 
  -2  -1   6      406.18      408.37      5.26 o 
  -1  -1   6      461.15      486.95      5.54 o 
   0  -1   6     1353.31     1401.92     14.94 o 
   1  -1   6      979.21      957.95      9.61 o 
   2  -1   6     2268.01     2339.27     24.12 o 
   3  -1   6      415.44      414.72      4.60 o 
   4  -1   6       22.52       19.67      1.01 o 
   5  -1   6     1383.07     1420.52     21.11 o 
   6  -1   6      594.59      573.10     13.90 o 
   7  -1   6      141.77      120.08      2.81 o 
   8  -1   6      301.44      269.05      5.53 o 
   9  -1   6      134.48      124.43      3.78 o 
  10  -1   6        5.56        4.80      1.85 o 
  11  -1   6        0.99        3.34      2.71 o 
  12  -1   6       65.40       74.78      4.92 o 
 -13   0   6        1.77        2.26      2.93 o 
 -12   0   6       19.80       19.21      2.96 o 
 -11   0   6        0.50       -2.24      2.24 o 
 -10   0   6      468.51      519.10     13.31 o 
  -9   0   6      408.04      393.61     10.21 o 
  -8   0   6        9.80       10.61      1.48 o 
  -7   0   6        7.82        4.23      1.02 o 
  -6   0   6      404.57      374.54      4.55 o 
  -5   0   6      129.49      159.80      2.56 o 
  -4   0   6      615.95      547.99      6.38 o 
  -3   0   6      335.93      303.72      3.78 o 
  -2   0   6      853.54      893.82      9.24 o 
  -1   0   6       70.90       89.96      1.94 o 
   0   0   6      104.80      133.78      1.69 o 
   1   0   6     1962.26     1976.77     20.46 o 
   2   0   6      216.18      240.05      3.34 o 
   3   0   6     3536.89     3650.92     45.17 o 
   4   0   6      637.07      670.48      8.65 o 
   5   0   6      428.14      426.38      6.85 o 
   6   0   6        0.29       -0.66      0.66 o 
   7   0   6      643.82      610.63     10.95 o 
   8   0   6      236.05      234.36      6.81 o 
   9   0   6      172.31      159.34      3.75 o 
  10   0   6       46.15       48.40      3.33 o 
  11   0   6        0.23        2.54      2.55 o 
  12   0   6        0.60       -2.02      7.08 o 
 -13   1   6        3.46       -0.68      3.32 o 
 -12   1   6        0.93       -2.44      2.44 o 
 -11   1   6       80.53       80.81      3.66 o 
 -10   1   6      172.41      184.81      4.54 o 
  -9   1   6      179.93      177.01      6.16 o 
  -8   1   6      699.23      674.86      9.81 o 
  -7   1   6       37.47       35.81      2.08 o 
  -6   1   6     1280.98     1246.19     14.00 o 
  -5   1   6      769.44      713.64      8.86 o 
  -4   1   6     1116.98     1068.32     11.88 o 
  -3   1   6      804.15      811.24      8.50 o 
  -2   1   6      618.46      635.01      7.06 o 
  -1   1   6       28.08       26.81      0.86 o 
   0   1   6       10.20       14.88      0.79 o 
   1   1   6      747.01      825.51     10.50 o 
   2   1   6      153.91      129.29      1.67 o 
   3   1   6     2496.67     2604.47     39.50 o 
   4   1   6       10.51        7.06      0.71 o 
   5   1   6      447.07      414.74      5.48 o 
   6   1   6      271.48      278.64      5.69 o 
   7   1   6      153.58      146.56      2.34 o 
   8   1   6      719.28      654.88     10.45 o 
   9   1   6       27.87       29.53      2.93 o 
  10   1   6        2.71       -0.26      2.07 o 
  11   1   6       17.47       18.14      2.88 o 
  12   1   6        2.88        2.19      2.83 o 
 -13   2   6        7.49        9.24      4.36 o 
 -12   2   6        0.56       -0.33      2.90 o 
 -11   2   6       69.19       71.20      4.76 o 
 -10   2   6       22.22       19.15      2.34 o 
  -9   2   6      204.55      181.61      4.52 o 
  -8   2   6      514.21      505.02      8.47 o 
  -7   2   6       10.62        9.63      1.26 o 
  -6   2   6       80.56       82.28      2.26 o 
  -5   2   6      381.07      347.51      4.82 o 
  -4   2   6       79.32       76.19      1.75 o 
  -3   2   6     1827.06     1809.01     20.84 o 
  -2   2   6       47.49       41.41      1.00 o 
  -1   2   6       75.26       79.97      1.66 o 
   0   2   6     2305.88     2506.93     24.56 o 
   1   2   6      345.83      405.14      4.24 o 
   2   2   6      245.78      245.52     10.38 o 
   3   2   6      265.37      284.40      4.16 o 
   4   2   6      545.96      522.45      8.93 o 
   5   2   6      290.90      286.83      5.40 o 
   6   2   6       73.49       72.09      1.96 o 
   7   2   6      171.00      171.44      2.73 o 
   8   2   6      324.03      297.49      5.24 o 
   9   2   6       14.31       12.33      1.87 o 
  10   2   6       63.80       52.22      3.16 o 
  11   2   6       24.47       27.07      2.83 o 
  12   2   6        2.05        6.37      2.65 o 
 -13   3   6        0.18        1.81      3.62 o 
 -12   3   6        3.89        3.70      3.27 o 
 -11   3   6        9.50        5.02      2.81 o 
 -10   3   6        6.65       -0.64      1.98 o 
  -9   3   6        3.28       -1.73      1.73 o 
  -8   3   6      347.40      325.94      5.60 o 
  -7   3   6      374.67      359.78      5.31 o 
  -6   3   6      201.94      181.50      3.22 o 
  -5   3   6       73.86       62.42      1.73 o 
  -4   3   6      544.61      526.93      6.53 o 
  -3   3   6     1580.99     1596.40     16.24 o 
  -2   3   6       10.07        6.80      0.70 o 
  -1   3   6     6891.58     7319.06     75.74 o 
   0   3   6      309.65      287.84      4.85 o 
   1   3   6      130.39      148.61      1.87 o 
   2   3   6       87.21       78.61      1.47 o 
   3   3   6      159.48      160.29      7.28 o 
   4   3   6      540.81      527.81     16.03 o 
   5   3   6       16.30       12.71      1.78 o 
   6   3   6      104.92       88.12      3.89 o 
   7   3   6       80.75       73.22      3.89 o 
   8   3   6       16.01       14.81      1.64 o 
   9   3   6       52.07       59.74      4.39 o 
  10   3   6      143.63      157.93      8.46 o 
  11   3   6       21.95       23.21      4.52 o 
 -13   4   6       17.17       24.37      4.33 o 
 -12   4   6       17.18       14.16      3.57 o 
 -11   4   6        7.74        2.39      2.83 o 
 -10   4   6        9.47        7.44      2.58 o 
  -9   4   6        1.48        2.37      2.26 o 
  -8   4   6      477.75      484.82      7.57 o 
  -7   4   6        0.33       -1.27      1.27 o 
  -6   4   6      601.02      559.12      7.37 o 
  -5   4   6      318.61      285.97      3.80 o 
  -4   4   6      413.10      404.09      4.57 o 
  -3   4   6       47.03       55.02      1.25 o 
  -2   4   6     2178.32     2154.90     21.37 o 
  -1   4   6      389.57      371.78      4.31 o 
   0   4   6      172.47      150.01      2.49 o 
   1   4   6       30.42       31.99      0.99 o 
   2   4   6      152.80      158.96      2.61 o 
   3   4   6      137.77      140.43      6.88 o 
   4   4   6        8.28        5.11      3.54 o 
   5   4   6      158.12      162.65      8.65 o 
   6   4   6       38.05       33.83      5.11 o 
   7   4   6      108.02      104.23      8.06 o 
   8   4   6       86.22       86.94      8.06 o 
   9   4   6      141.18      148.66      6.11 o 
  10   4   6        0.57        4.65      2.97 o 
  11   4   6       76.61      107.77      8.65 o 
 -12   5   6        0.39       -1.64      3.45 o 
 -11   5   6        4.91        7.96      3.11 o 
 -10   5   6        1.32       -0.41      2.55 o 
  -9   5   6      108.40      103.35      4.21 o 
  -8   5   6       45.96       36.61      3.97 o 
  -7   5   6      117.41      110.73      3.21 o 
  -6   5   6      224.94      212.20      4.02 o 
  -5   5   6        1.65        0.77      0.79 o 
  -4   5   6      431.05      407.93      4.78 o 
  -3   5   6       52.70       53.59      1.35 o 
  -2   5   6     1258.94     1220.29     12.39 o 
  -1   5   6      161.38      150.09      1.96 o 
   0   5   6     1386.81     1362.84     15.94 o 
   1   5   6       49.11       41.80      1.82 o 
   2   5   6      393.65      392.43      6.72 o 
   3   5   6        8.58        6.10      3.34 o 
   4   5   6      149.12      144.56      8.06 o 
   5   5   6        6.91        4.92      4.33 o 
   6   5   6      110.35      105.22      7.47 o 
   7   5   6       80.66       72.39      7.08 o 
   8   5   6        1.97        1.38      5.31 o 
   9   5   6        7.18        9.90      2.69 o 
  10   5   6       27.58       38.06      4.62 o 
 -12   6   6       33.06       26.28      4.20 o 
 -11   6   6       59.58       62.72      4.34 o 
 -10   6   6       27.93       27.04      3.32 o 
  -9   6   6        4.34        2.69      2.44 o 
  -8   6   6       37.90       35.92      2.58 o 
  -7   6   6       10.64        8.52      1.62 o 
  -6   6   6        0.49       -1.31      1.31 o 
  -5   6   6      518.09      468.35      6.28 o 
  -4   6   6      186.02      173.12      2.99 o 
  -3   6   6       32.06       28.13      1.19 o 
  -2   6   6       11.05       11.09      0.80 o 
  -1   6   6      230.60      212.22      2.97 o 
   0   6   6      206.92      213.43      3.24 o 
   1   6   6      119.67      127.66      2.35 o 
   2   6   6       70.00       74.57      2.22 o 
   3   6   6      213.08      198.85      9.44 o 
   4   6   6        0.62       -2.56      3.54 o 
   5   6   6      160.31      133.74      8.85 o 
   6   6   6       95.89       89.30      8.06 o 
   7   6   6        4.93       10.82      5.31 o 
   8   6   6       30.04       36.19      7.08 o 
   9   6   6       14.26       19.28      7.28 o 
 -11   7   6        1.60        6.94      4.11 o 
 -10   7   6       43.62       48.79      4.26 o 
  -9   7   6       10.36        9.21      2.78 o 
  -8   7   6       52.42       56.40      3.28 o 
  -7   7   6       68.64       64.81      3.21 o 
  -6   7   6      238.64      237.40      4.60 o 
  -5   7   6       69.56       67.19      3.21 o 
  -4   7   6       11.56       12.68      1.19 o 
  -3   7   6      116.68      111.85      2.46 o 
  -2   7   6       80.73       74.66      2.27 o 
  -1   7   6       75.92       72.75      1.91 o 
   0   7   6      327.62      299.97      5.51 o 
   1   7   6      186.96      182.72      3.67 o 
   2   7   6       94.00       80.52      2.26 o 
   3   7   6      205.60      181.21      5.52 o 
   4   7   6        0.54        0.20      4.33 o 
   5   7   6      139.62      119.38      9.05 o 
   6   7   6       15.11       12.59      5.70 o 
   7   7   6       13.64        8.85      6.10 o 
   8   7   6       23.53       17.31      6.88 o 
 -11   8   6       48.85       61.49      4.89 o 
 -10   8   6       55.10       56.40      4.32 o 
  -9   8   6       20.40       17.42      3.14 o 
  -8   8   6        0.25       -1.36      2.12 o 
  -7   8   6       22.54       24.08      2.74 o 
  -6   8   6       23.84       24.39      2.12 o 
  -5   8   6       28.40       27.18      2.48 o 
  -4   8   6        7.03        6.57      1.29 o 
  -3   8   6        5.81        8.47      1.40 o 
  -2   8   6        8.77       12.17      1.81 o 
  -1   8   6        0.01       -0.97      1.48 o 
   0   8   6       31.13       33.57      2.14 o 
   1   8   6       42.27       39.94      2.31 o 
   2   8   6      184.97      178.23      4.75 o 
   3   8   6       62.18       70.65      4.97 o 
   4   8   6       42.12       45.56      2.45 o 
   5   8   6        0.74       -0.20      5.31 o 
   6   8   6       16.30       10.43      6.29 o 
   7   8   6       64.13       61.76      8.85 o 
   8   8   6        8.88        4.33      6.88 o 
 -10   9   6        0.83        8.12      5.31 o 
  -9   9   6       80.36       90.24      5.70 o 
  -8   9   6        0.51        3.91      2.77 o 
  -7   9   6       22.25       31.06      3.05 o 
  -6   9   6       42.54       48.60      3.14 o 
  -5   9   6      108.84      115.49      5.08 o 
  -4   9   6        0.98        0.44      1.61 o 
  -3   9   6      140.97      143.24      5.92 o 
  -2   9   6        7.30        6.75      2.30 o 
  -1   9   6        1.61        0.08      2.53 o 
   0   9   6       26.92       25.44      2.95 o 
   1   9   6       75.89       78.56      4.90 o 
   2   9   6       70.05       76.91      5.01 o 
   3   9   6        7.94        5.51      2.77 o 
   4   9   6       51.65       53.59      3.87 o 
   5   9   6        0.02       -1.18      5.70 o 
   6   9   6       34.23       29.90      7.47 o 
  -9  10   6        7.98       14.99      4.51 o 
  -8  10   6        0.18        4.48      3.27 o 
  -7  10   6       54.83       57.01      3.86 o 
  -6  10   6        6.01       10.85      2.64 o 
  -5  10   6       22.98       28.64      2.43 o 
  -4  10   6       43.25       47.47      3.38 o 
  -3  10   6       34.95       41.86      3.14 o 
  -2  10   6        3.36        5.43      2.37 o 
  -1  10   6       18.11       25.26      2.74 o 
   0  10   6        4.83        8.67      7.08 o 
   1  10   6       15.86       21.81      4.92 o 
   2  10   6        0.01       -2.78      3.02 o 
   3  10   6       24.88       30.52      5.90 o 
   4  10   6       16.16       15.91      7.87 o 
   5  10   6        5.48       12.37      3.45 o 
  -7  11   6        0.02       -0.38      4.12 o 
  -6  11   6       11.53       18.76      3.11 o 
  -5  11   6       11.82       15.83      4.11 o 
  -4  11   6       20.09       25.46      3.32 o 
  -3  11   6        1.08        3.12      2.85 o 
  -2  11   6       25.76       34.75      4.02 o 
  -1  11   6        6.47        9.71      6.69 o 
   0  11   6        3.20        5.36      7.57 o 
   1  11   6        0.10        0.03      3.67 o 
   2  11   6        0.32        0.11      3.59 o 
   3  11   6       10.55       16.51      4.11 o 
  -5  12   6        1.55        7.28      4.42 o 
  -4  12   6        3.10       11.38      3.39 o 
  -3  12   6       10.91       21.97      5.69 o 
  -2  12   6       13.66       19.72      4.65 o 
  -1  12   6        1.59        5.44      4.37 o 
   0  12   6       10.16        9.93      4.45 o 
  -2 -13   7      103.81      127.78     14.99 o 
  -1 -13   7        5.94        7.90      2.70 o 
   0 -13   7       26.31       25.25      2.97 o 
   1 -13   7        6.16        2.25      2.63 o 
   2 -13   7        0.27       -3.30      3.30 o 
   3 -13   7        0.90       -0.09      3.10 o 
   4 -13   7        1.08        2.73      6.20 o 
   5 -13   7       36.24       39.66      6.00 o 
  -4 -12   7       60.00       58.57      4.44 o 
  -3 -12   7        0.40       -3.13      3.13 o 
  -2 -12   7       63.04       62.71      3.28 o 
  -1 -12   7       16.67       11.41      2.56 o 
   0 -12   7      142.41      149.66      5.14 o 
   1 -12   7       10.83        8.94      2.49 o 
   2 -12   7       51.95       44.70      3.05 o 
   3 -12   7        5.82        1.78      2.79 o 
   4 -12   7       27.89       25.41      3.28 o 
   5 -12   7        0.36        1.70      2.91 o 
   6 -12   7        4.97        5.21      3.11 o 
   7 -12   7      107.44      108.48      5.96 o 
  -6 -11   7        3.58       -1.62      3.75 o 
  -5 -11   7       58.14       58.04      4.77 o 
  -4 -11   7       86.34       89.17      4.61 o 
  -3 -11   7       49.57       46.11      2.91 o 
  -2 -11   7       42.88       46.11      2.90 o 
  -1 -11   7      141.01      158.13      4.66 o 
   0 -11   7      114.13      114.13      4.13 o 
   1 -11   7      165.41      165.20      4.80 o 
   2 -11   7       40.93       40.58      2.49 o 
   3 -11   7       14.63       11.24      2.09 o 
   4 -11   7       22.87       23.07      3.75 o 
   5 -11   7       63.02       66.22      3.78 o 
   6 -11   7       37.37       43.78      3.91 o 
   7 -11   7        2.77        0.07      2.88 o 
   8 -11   7        3.03        3.90      3.02 o 
   9 -11   7       17.44       17.07      3.58 o 
  -7 -10   7        0.82        0.74      2.91 o 
  -6 -10   7       32.98       31.11      3.27 o 
  -5 -10   7      100.79      111.44      5.37 o 
  -4 -10   7        0.51       -1.87      1.87 o 
  -3 -10   7      108.22      102.09      3.82 o 
  -2 -10   7       12.13        8.38      1.96 o 
  -1 -10   7       51.00       45.12      2.56 o 
   0 -10   7       37.87       26.63      2.08 o 
   1 -10   7      458.48      473.39      7.33 o 
   2 -10   7        2.38       -0.46      1.61 o 
   3 -10   7      291.86      295.00      8.06 o 
   4 -10   7       14.76       11.10      2.27 o 
   5 -10   7       34.11       29.89      3.66 o 
   6 -10   7        2.43       -2.56      2.74 o 
   7 -10   7       16.13       13.27      2.99 o 
   8 -10   7      119.96      124.97      5.34 o 
   9 -10   7        6.62        9.59      3.08 o 
  10 -10   7       48.02       53.07      5.28 o 
  -8  -9   7       32.02       29.92      3.41 o 
  -7  -9   7       39.02       39.62      3.97 o 
  -6  -9   7        6.66        7.78      2.58 o 
  -5  -9   7       27.55       20.94      2.21 o 
  -4  -9   7       59.41       62.96      2.82 o 
  -3  -9   7       57.90       58.20      2.67 o 
  -2  -9   7       70.97       66.88      3.97 o 
  -1  -9   7        0.30       -1.38      1.38 o 
   0  -9   7      129.84      121.76      3.25 o 
   1  -9   7       47.61       53.63      2.30 o 
   2  -9   7      321.78      301.72      5.80 o 
   3  -9   7      387.61      374.83      6.11 o 
   4  -9   7      189.97      188.71      4.16 o 
   5  -9   7       30.24       23.50      2.29 o 
   6  -9   7       46.21       42.17      3.02 o 
   7  -9   7       27.92       24.29      3.36 o 
   8  -9   7       40.45       39.64      3.36 o 
   9  -9   7       23.32       24.83      3.19 o 
  10  -9   7       12.40       11.71      3.14 o 
  -9  -8   7       66.45       63.31      4.68 o 
  -8  -8   7        8.59       12.26      3.20 o 
  -7  -8   7       53.43       51.14      2.64 o 
  -6  -8   7        1.98       -0.74      1.69 o 
  -5  -8   7      169.53      177.56      4.45 o 
  -4  -8   7        3.86        4.84      1.66 o 
  -3  -8   7      195.79      180.03      3.72 o 
  -2  -8   7        8.86       12.10      1.45 o 
  -1  -8   7      208.26      180.10      3.62 o 
   0  -8   7      210.67      211.27      3.96 o 
   1  -8   7       66.17       55.32      1.97 o 
   2  -8   7     1021.78      986.87     12.07 o 
   3  -8   7       38.78       40.80      1.86 o 
   4  -8   7      821.77      847.05     10.63 o 
   5  -8   7        6.68        3.68      1.51 o 
   6  -8   7      345.26      333.47      6.64 o 
   7  -8   7       26.03       24.76      2.67 o 
   8  -8   7      255.09      266.20      8.25 o 
   9  -8   7       19.19       18.26      2.60 o 
  10  -8   7        0.73        0.49      2.39 o 
  11  -8   7        3.61        3.60      2.58 o 
 -10  -7   7       54.08       67.15      4.77 o 
  -9  -7   7       32.96       37.03      3.31 o 
  -8  -7   7       47.28       51.17      2.68 o 
  -7  -7   7      219.80      228.83      5.11 o 
  -6  -7   7      106.00      102.27      3.29 o 
  -5  -7   7       54.95       72.40      2.68 o 
  -4  -7   7      478.20      463.82      6.85 o 
  -3  -7   7      316.88      340.39      5.34 o 
  -2  -7   7       59.45       56.45      2.02 o 
  -1  -7   7      202.66      186.85      3.27 o 
   0  -7   7        2.49        2.26      1.03 o 
   1  -7   7      332.89      316.80      4.62 o 
   2  -7   7        0.54        2.81      1.07 o 
   3  -7   7      874.96      810.91     10.07 o 
   4  -7   7      596.80      596.77      7.76 o 
   5  -7   7      139.00      129.40      3.14 o 
   6  -7   7      442.33      439.20      7.46 o 
   7  -7   7      149.72      155.38      6.36 o 
   8  -7   7       31.64       25.70      2.35 o 
   9  -7   7      130.39      123.93      8.01 o 
  10  -7   7       63.81       68.36      3.35 o 
  11  -7   7        4.81        4.22      2.50 o 
 -10  -6   7        7.88        6.69      3.39 o 
  -9  -6   7        6.32        7.20      2.12 o 
  -8  -6   7      326.52      340.00      6.90 o 
  -7  -6   7      142.88      150.78      3.76 o 
  -6  -6   7      261.55      259.16      4.38 o 
  -5  -6   7        5.94        6.28      1.30 o 
  -4  -6   7     1103.56     1063.20     13.82 o 
  -3  -6   7       75.56       76.06      2.34 o 
  -2  -6   7      538.02      517.75      6.74 o 
  -1  -6   7      164.37      174.96      2.99 o 
   0  -6   7       36.15       41.73      1.63 o 
   1  -6   7      477.56      472.26      6.15 o 
   2  -6   7        9.94        9.12      1.06 o 
   3  -6   7      740.33      739.41      9.17 o 
   4  -6   7       23.09       26.22      2.26 o 
   5  -6   7     1395.40     1362.19     16.11 o 
   6  -6   7      132.04      127.30      5.65 o 
   7  -6   7      427.44      401.14      7.78 o 
   8  -6   7       66.07       60.83      2.76 o 
   9  -6   7      258.07      271.70      8.03 o 
  10  -6   7        4.75        1.33      2.14 o 
  11  -6   7       56.23       54.25      3.09 o 
  12  -6   7       33.59       32.56      5.26 o 
 -11  -5   7        2.67       -1.33      3.28 o 
 -10  -5   7        3.65        3.00      3.05 o 
  -9  -5   7       76.07       77.61      3.37 o 
  -8  -5   7      129.23      143.45      3.76 o 
  -7  -5   7      182.23      180.56      3.94 o 
  -6  -5   7      226.10      224.10      3.62 o 
  -5  -5   7      456.22      441.82      6.08 o 
  -4  -5   7      404.54      418.18      5.70 o 
  -3  -5   7      252.30      241.57      3.70 o 
  -2  -5   7     1392.72     1383.64     16.15 o 
  -1  -5   7      386.48      339.69      4.64 o 
   0  -5   7      721.49      744.42      9.04 o 
   1  -5   7      344.91      351.76      4.74 o 
   2  -5   7      500.30      543.12      6.83 o 
   3  -5   7       20.91       15.21      1.27 o 
   4  -5   7      743.74      723.62      9.56 o 
   5  -5   7      516.40      508.36      6.56 o 
   6  -5   7      598.44      566.02      8.75 o 
   7  -5   7        6.84        9.34      1.55 o 
   8  -5   7       37.00       42.58      3.09 o 
   9  -5   7      156.93      152.59      4.10 o 
  10  -5   7      115.66      130.43      5.74 o 
  11  -5   7       50.63       49.84      3.90 o 
  12  -5   7       10.65       17.48      3.40 o 
 -11  -4   7       19.02       21.98      3.52 o 
 -10  -4   7        0.35        1.21      2.20 o 
  -9  -4   7        0.76        0.48      1.70 o 
  -8  -4   7       41.32       39.52      3.17 o 
  -7  -4   7      360.38      381.25      5.22 o 
  -6  -4   7      102.26      102.30      3.10 o 
  -5  -4   7      400.67      403.14      5.61 o 
  -4  -4   7      459.07      443.09      5.53 o 
  -3  -4   7      453.20      408.11      5.44 o 
  -2  -4   7      123.35      156.67      2.66 o 
  -1  -4   7     3984.92     4020.99     45.13 o 
   0  -4   7       12.39       10.28      0.86 o 
   1  -4   7      127.86      119.14      2.13 o 
   2  -4   7      326.53      314.12      4.23 o 
   3  -4   7      374.59      413.81      5.34 o 
   4  -4   7       96.67       97.37      2.09 o 
   5  -4   7      188.63      192.90      2.86 o 
   6  -4   7      878.05      859.47     12.46 o 
   7  -4   7      145.51      143.59      3.32 o 
   8  -4   7      297.52      285.17      5.23 o 
   9  -4   7        0.48        1.39      1.54 o 
  10  -4   7      138.91      143.80      5.79 o 
  11  -4   7        2.42        6.40      2.77 o 
  12  -4   7      117.71      120.15      5.65 o 
 -12  -3   7       25.28       29.06      4.42 o 
 -11  -3   7        7.33        7.19      2.83 o 
 -10  -3   7       35.08       36.92      2.73 o 
  -9  -3   7        3.09       -1.84      1.84 o 
  -8  -3   7      261.47      245.05      4.21 o 
  -7  -3   7       42.67       33.00      1.53 o 
  -6  -3   7      442.26      432.00      5.51 o 
  -5  -3   7      942.61      902.83     10.30 o 
  -4  -3   7      100.86       84.53      1.93 o 
  -3  -3   7     1364.61     1375.15     15.99 o 
  -2  -3   7     2101.27     2076.46     23.67 o 
  -1  -3   7      514.60      479.82      5.99 o 
   0  -3   7     1335.66     1306.05     15.04 o 
   1  -3   7     3092.12     3180.29     33.56 o 
   2  -3   7        3.67        4.95      1.02 o 
   3  -3   7       60.75       66.20      1.41 o 
   4  -3   7       38.61       35.49      1.74 o 
   5  -3   7      165.92      156.10      2.81 o 
   6  -3   7        2.95        3.45      0.92 o 
   7  -3   7      172.83      179.56      3.56 o 
   8  -3   7      415.35      406.29      6.56 o 
   9  -3   7       60.76       54.60      2.85 o 
  10  -3   7       34.79       37.98      2.88 o 
  11  -3   7      101.39      120.15      5.12 o 
  12  -3   7       27.38       34.34      3.54 o 
 -12  -2   7       15.66       14.24      2.86 o 
 -11  -2   7      100.54      117.81      6.90 o 
 -10  -2   7       73.78       61.68      3.32 o 
  -9  -2   7      242.16      257.86      5.29 o 
  -8  -2   7       46.48       44.33      2.38 o 
  -7  -2   7        0.87        1.04      0.99 o 
  -6  -2   7      554.58      556.65      6.36 o 
  -5  -2   7        9.24        4.89      0.94 o 
  -4  -2   7     1106.42     1108.77     12.30 o 
  -3  -2   7      482.24      480.85      5.75 o 
  -2  -2   7      385.04      378.00      4.91 o 
  -1  -2   7      211.06      253.78      3.49 o 
   0  -2   7     3033.65     3105.52     34.80 o 
   1  -2   7      638.26      705.39      7.84 o 
   2  -2   7     2448.84     2544.84     26.84 o 
   3  -2   7       32.91       37.17      1.06 o 
   4  -2   7      720.35      748.90      8.16 o 
   5  -2   7        1.20       -0.42      0.67 o 
   6  -2   7      142.59      137.66      2.29 o 
   7  -2   7     1070.02     1065.68     13.67 o 
   8  -2   7        0.29        2.29      1.62 o 
   9  -2   7      184.97      196.56      6.93 o 
  10  -2   7        3.77        1.40      1.98 o 
  11  -2   7       75.11       90.05      4.67 o 
  12  -2   7        0.01        1.25      3.44 o 
 -12  -1   7       83.83      110.22      6.61 o 
 -11  -1   7      124.92      143.80      5.64 o 
 -10  -1   7       60.47       66.54      3.95 o 
  -9  -1   7      263.20      278.87      5.19 o 
  -8  -1   7       18.33       21.72      1.72 o 
  -7  -1   7       71.08       73.89      1.73 o 
  -6  -1   7      501.35      481.60      5.57 o 
  -5  -1   7     1120.86     1115.68     11.63 o 
  -4  -1   7     1038.87     1114.79     12.32 o 
  -3  -1   7       21.60       22.56      0.99 o 
  -2  -1   7      338.82      317.28      4.19 o 
  -1  -1   7     2119.15     2221.61     25.10 o 
   0  -1   7     1774.18     1897.28     20.15 o 
   1  -1   7     3350.39     3394.54     33.14 o 
   2  -1   7     6266.76     6872.15     86.96 o 
   3  -1   7       58.42       54.99      1.13 o 
   4  -1   7     1715.05     1830.60     19.05 o 
   5  -1   7      139.87      143.17      2.83 o 
   6  -1   7       49.24       42.97      1.74 o 
   7  -1   7       67.43       55.15      2.15 o 
   8  -1   7        3.57       -0.13      1.43 o 
   9  -1   7      266.18      266.19      5.84 o 
  10  -1   7        8.79        6.53      2.46 o 
  11  -1   7        3.71        5.21      2.83 o 
  12  -1   7       40.91       50.23      7.28 o 
 -12   0   7       28.02       24.00      3.32 o 
 -11   0   7        2.45        3.06      2.46 o 
 -10   0   7      375.10      418.61     10.26 o 
  -9   0   7      145.17      144.35      4.72 o 
  -8   0   7      106.12       99.56      3.02 o 
  -7   0   7      405.18      390.78      5.39 o 
  -6   0   7       93.16       88.44      2.32 o 
  -5   0   7      201.12      212.77      3.19 o 
  -4   0   7      230.37      215.72      3.39 o 
  -3   0   7     1117.87     1129.13     12.34 o 
  -2   0   7      236.73      255.91      3.28 o 
  -1   0   7       72.97       71.58      1.34 o 
   0   0   7       23.17       21.40      0.84 o 
   1   0   7     4195.36     4590.24     47.16 o 
   2   0   7      149.40      166.22      2.73 o 
   3   0   7     1807.85     1830.25     22.89 o 
   4   0   7      238.82      234.77      3.41 o 
   5   0   7       29.55       29.22      1.11 o 
   6   0   7        5.11        4.68      0.82 o 
   7   0   7        1.29       -0.93      0.93 o 
   8   0   7      100.54       95.23      2.64 o 
   9   0   7      103.57       94.08      3.54 o 
  10   0   7       51.84       51.51      3.39 o 
  11   0   7        7.90        9.12      2.74 o 
  12   0   7       11.78        8.82      3.21 o 
 -13   1   7        1.91        0.47      3.57 o 
 -12   1   7        3.57        0.12      3.19 o 
 -11   1   7       19.39       19.93      2.73 o 
 -10   1   7      288.12      318.86      6.12 o 
  -9   1   7       54.81       56.90      2.54 o 
  -8   1   7      127.96      123.29      3.78 o 
  -7   1   7       40.97       45.50      1.63 o 
  -6   1   7       20.96       28.08      1.84 o 
  -5   1   7      233.01      217.42      3.22 o 
  -4   1   7     1020.98      992.02     11.02 o 
  -3   1   7      317.14      324.19      4.94 o 
  -2   1   7      809.38      847.40      8.82 o 
  -1   1   7      353.93      440.14      4.49 o 
   0   1   7      372.54      405.93      4.85 o 
   1   1   7      265.84      295.49      3.59 o 
   2   1   7      647.76      652.65      7.65 o 
   3   1   7     1852.01     1843.87     22.97 o 
   4   1   7        4.95        4.35      0.56 o 
   5   1   7      714.84      675.26      8.67 o 
   6   1   7       93.48       91.51      1.78 o 
   7   1   7      238.54      230.80      4.78 o 
   8   1   7      262.85      239.79      4.61 o 
   9   1   7       54.83       52.67      3.25 o 
  10   1   7       16.54       16.74      3.05 o 
  11   1   7        0.89        1.70      2.41 o 
  12   1   7        0.09        0.13      5.02 o 
 -13   2   7       28.59       30.85      4.12 o 
 -12   2   7       28.37       34.83      3.68 o 
 -11   2   7       22.15       20.38      2.67 o 
 -10   2   7       12.16        4.32      1.96 o 
  -9   2   7      291.02      307.25      6.23 o 
  -8   2   7      213.83      217.65      5.04 o 
  -7   2   7      371.53      375.71      6.69 o 
  -6   2   7       31.28       31.98      1.44 o 
  -5   2   7      941.56      913.59     11.18 o 
  -4   2   7       13.53       14.86      2.53 o 
  -3   2   7     1564.24     1596.55     18.69 o 
  -2   2   7      290.41      290.76      3.41 o 
  -1   2   7      533.25      540.35      5.49 o 
   0   2   7     1545.49     1619.61     15.10 o 
   1   2   7        0.54        0.90      0.44 o 
   2   2   7      284.75      273.75      3.50 o 
   3   2   7       26.43       22.32      1.19 o 
   4   2   7     1505.89     1540.60     21.01 o 
   5   2   7     1018.42     1019.48     16.93 o 
   6   2   7      339.66      326.38      8.63 o 
   7   2   7        0.32        0.95      0.69 o 
   8   2   7      250.79      244.38      5.00 o 
   9   2   7       15.33       14.23      1.89 o 
  10   2   7       33.39       26.38      2.44 o 
  11   2   7       17.38       16.48      4.72 o 
 -12   3   7        3.44        2.31      3.98 o 
 -11   3   7        0.91       -2.71      2.71 o 
 -10   3   7        0.41       -2.38      2.38 o 
  -9   3   7       18.99       17.20      2.57 o 
  -8   3   7       87.80       88.46      3.07 o 
  -7   3   7     1015.26      943.15     16.46 o 
  -6   3   7      120.35      127.47      2.63 o 
  -5   3   7      264.32      254.63      3.94 o 
  -4   3   7      188.43      160.73      6.25 o 
  -3   3   7      487.82      427.85      4.84 o 
  -2   3   7       85.16       90.12      2.42 o 
  -1   3   7     2587.34     2544.88     26.58 o 
   0   3   7       48.48       50.61      1.25 o 
   1   3   7        1.61        9.35      2.08 o 
   2   3   7       20.62       20.82      1.53 o 
   3   3   7      598.63      587.90     11.86 o 
   4   3   7      922.60      861.91     18.95 o 
   5   3   7      136.05      121.60     12.98 o 
   6   3   7      687.39      642.00     34.03 o 
   7   3   7       33.85       34.82      5.70 o 
   8   3   7       40.29       35.81      2.01 o 
   9   3   7        2.94        2.75      2.75 o 
  10   3   7       73.05       75.14      6.69 o 
  11   3   7        2.11        0.98      4.33 o 
 -12   4   7       37.67       42.81      4.17 o 
 -11   4   7        0.75        0.74      2.92 o 
 -10   4   7       11.52        5.26      2.67 o 
  -9   4   7        2.85       -2.23      2.23 o 
  -8   4   7      313.28      309.11      6.53 o 
  -7   4   7      217.42      194.93      4.33 o 
  -6   4   7      210.37      193.52      3.50 o 
  -5   4   7      272.19      265.41      4.14 o 
  -4   4   7      476.89      425.15      4.92 o 
  -3   4   7       30.67       33.25      1.64 o 
  -2   4   7      510.32      486.72      5.64 o 
  -1   4   7       79.61       77.60      1.43 o 
   0   4   7       84.60       76.87      1.98 o 
   1   4   7      485.90      477.58      5.89 o 
   2   4   7        0.21       -0.40      0.68 o 
   3   4   7       69.79       68.06      5.70 o 
   4   4   7       21.75       23.41      4.33 o 
   5   4   7      530.26      527.30     18.69 o 
   6   4   7       46.84       44.26      6.10 o 
   7   4   7       65.97       92.06      8.26 o 
   8   4   7       70.27       75.73      8.26 o 
   9   4   7       82.96       68.26      8.06 o 
  10   4   7        8.63       13.18      3.74 o 
 -12   5   7        5.15        3.99      3.75 o 
 -11   5   7        5.20        0.00      3.18 o 
 -10   5   7       22.49       17.55      3.08 o 
  -9   5   7       59.78       52.12      3.52 o 
  -8   5   7        0.55       -2.38      2.38 o 
  -7   5   7      128.76      124.35      3.42 o 
  -6   5   7      159.47      152.19      3.47 o 
  -5   5   7        2.45        2.44      1.17 o 
  -4   5   7      362.52      338.12      4.43 o 
  -3   5   7        6.60        6.68      0.81 o 
  -2   5   7      410.01      396.72      4.48 o 
  -1   5   7      237.77      229.03      3.88 o 
   0   5   7      413.10      404.53      5.75 o 
   1   5   7       78.58       80.20      1.75 o 
   2   5   7        5.04        4.78      0.73 o 
   3   5   7       56.39       53.11      5.51 o 
   4   5   7      394.40      340.85     13.38 o 
   5   5   7        9.46        6.10      4.33 o 
   6   5   7       57.66       37.37      5.70 o 
   7   5   7      106.53      107.38      8.85 o 
   8   5   7        1.36        6.88      5.90 o 
   9   5   7       26.80       24.00      7.08 o 
  10   5   7        2.10        0.98      3.54 o 
 -12   6   7       42.74       46.13      5.59 o 
 -11   6   7       34.72       40.32      4.10 o 
 -10   6   7        5.81        4.92      3.04 o 
  -9   6   7        5.37        6.44      2.63 o 
  -8   6   7        1.45       -1.67      1.90 o 
  -7   6   7       14.49       15.58      1.82 o 
  -6   6   7       24.73       22.63      1.79 o 
  -5   6   7      206.25      202.69      3.44 o 
  -4   6   7      688.74      665.05      8.37 o 
  -3   6   7        1.40        1.42      0.84 o 
  -2   6   7       15.77       13.13      0.88 o 
  -1   6   7      287.18      260.52      4.84 o 
   0   6   7       47.35       44.95      3.09 o 
   1   6   7      161.69      159.08      2.82 o 
   2   6   7       44.97       48.98      1.65 o 
   3   6   7       56.16       55.08      6.10 o 
   4   6   7       11.65        6.69      4.72 o 
   5   6   7        0.87       -4.52      4.52 o 
   6   6   7       93.38       87.53      8.26 o 
   7   6   7        3.00        3.15      4.92 o 
   8   6   7       44.33       53.90      8.26 o 
   9   6   7       15.96       15.54      7.47 o 
 -11   7   7        1.06        4.90      3.78 o 
 -10   7   7       44.03       47.96      4.17 o 
  -9   7   7        0.90        2.31      2.72 o 
  -8   7   7       18.97       18.48      2.45 o 
  -7   7   7       22.92       19.45      2.35 o 
  -6   7   7       23.89       23.10      1.86 o 
  -5   7   7       31.65       34.68      1.75 o 
  -4   7   7       10.96       12.46      1.27 o 
  -3   7   7       38.95       38.14      1.61 o 
  -2   7   7       58.65       55.97      1.78 o 
  -1   7   7      204.25      195.30      4.68 o 
   0   7   7      135.44      127.48      5.62 o 
   1   7   7      317.33      304.08     10.84 o 
   2   7   7        1.10        0.84      2.24 o 
   3   7   7       88.23       70.81      6.69 o 
   4   7   7        5.06        1.97      4.72 o 
   5   7   7       38.92       33.24      5.90 o 
   6   7   7        4.16        6.29      5.70 o 
   7   7   7       14.02       12.39      5.90 o 
   8   7   7       31.65       28.33      7.67 o 
 -10   8   7       60.23       74.29      6.79 o 
  -9   8   7       11.23        9.41      3.89 o 
  -8   8   7       24.47       27.48      3.09 o 
  -7   8   7        2.05       -0.12      2.22 o 
  -6   8   7       63.94       64.38      4.62 o 
  -5   8   7       46.27       35.22      2.63 o 
  -4   8   7      127.68      124.95      4.68 o 
  -3   8   7       96.54       90.49      2.92 o 
  -2   8   7       52.31       57.70      2.89 o 
  -1   8   7       36.85       39.34      2.38 o 
   0   8   7       56.18       64.35      2.94 o 
   1   8   7      169.80      156.82      7.87 o 
   2   8   7      131.50      133.87      4.12 o 
   3   8   7       67.41       62.61      2.87 o 
   4   8   7        4.07       -0.59      4.92 o 
   5   8   7        6.09        7.08      5.51 o 
   6   8   7       12.72       11.21      6.29 o 
   7   8   7       26.81       27.14      7.47 o 
  -9   9   7       51.18       58.39      5.20 o 
  -8   9   7        1.54       10.31      2.98 o 
  -7   9   7        1.03        6.21      2.60 o 
  -6   9   7        9.05       12.13      2.53 o 
  -5   9   7       13.53       14.24      2.35 o 
  -4   9   7        7.48        5.99      1.74 o 
  -3   9   7       53.86       57.43      3.25 o 
  -2   9   7       19.13       25.55      2.45 o 
  -1   9   7        1.09        3.22      1.89 o 
   0   9   7       54.54       52.33      3.88 o 
   1   9   7       17.07       20.15      3.44 o 
   2   9   7       95.46       96.68      5.29 o 
   3   9   7        0.82        3.97      2.83 o 
   4   9   7       62.77       66.79      9.54 o 
   5   9   7        2.44        2.75      6.10 o 
   6   9   7        0.26        5.70      6.29 o 
  -8  10   7        1.57        6.86      3.33 o 
  -7  10   7       30.12       40.08      3.59 o 
  -6  10   7       15.35       20.50      2.85 o 
  -5  10   7       11.48       19.57      3.72 o 
  -4  10   7       26.96       36.70      3.29 o 
  -3  10   7       35.61       43.06      3.26 o 
  -2  10   7        3.22        5.51      2.40 o 
  -1  10   7       22.79       25.00      3.72 o 
   0  10   7       14.37       24.06      5.11 o 
   1  10   7       25.74       22.76      6.20 o 
   2  10   7        7.29        9.17      3.45 o 
   3  10   7       10.60       12.61      7.67 o 
   4  10   7        1.48        0.31      3.27 o 
  -6  11   7        5.44       10.80      4.48 o 
  -5  11   7        0.66        4.49      3.81 o 
  -4  11   7       27.53       43.24      4.56 o 
  -3  11   7        4.49        7.32      2.98 o 
  -2  11   7       19.48       20.34      4.10 o 
  -1  11   7        4.36        9.09      3.96 o 
   0  11   7        4.18        6.49      3.95 o 
   1  11   7        1.34        0.51      3.81 o 
   2  11   7        0.28        0.29      3.86 o 
  -1 -13   8        7.11        8.97      2.87 o 
   0 -13   8       16.55       18.44      3.05 o 
   1 -13   8       14.74       14.86      3.43 o 
   2 -13   8        2.19       -0.51      3.25 o 
   3 -13   8        1.15        1.34      3.22 o 
   4 -13   8       12.18       16.10      4.31 o 
   5 -13   8       79.05       92.73      6.04 o 
  -4 -12   8       71.56       61.71      4.76 o 
  -3 -12   8        0.42       -0.03      3.67 o 
  -2 -12   8       48.41       45.57      3.20 o 
  -1 -12   8        2.09       -0.05      2.43 o 
   0 -12   8       74.12       82.08      4.40 o 
   1 -12   8        4.32        5.62      2.51 o 
   2 -12   8        5.21        2.64      2.80 o 
   3 -12   8        6.03        1.99      2.87 o 
   4 -12   8       15.28       19.62      2.82 o 
   5 -12   8       18.31       15.93      3.19 o 
   6 -12   8        1.43        4.43      3.34 o 
   7 -12   8      124.29      166.52     12.27 o 
  -5 -11   8       18.70       14.74      3.18 o 
  -4 -11   8      119.66      139.24      5.91 o 
  -3 -11   8       30.49       29.57      3.09 o 
  -2 -11   8       41.50       36.02      2.87 o 
  -1 -11   8      116.44      120.40      4.40 o 
   0 -11   8       10.58        8.01      2.28 o 
   1 -11   8       60.94       60.64      2.80 o 
   2 -11   8       41.59       44.25      2.60 o 
   3 -11   8        1.73       -2.06      2.06 o 
   4 -11   8        1.48       -2.13      2.13 o 
   5 -11   8        0.28       -1.91      2.64 o 
   6 -11   8       27.86       24.04      3.25 o 
   7 -11   8       27.57       27.77      4.53 o 
   8 -11   8        9.53       14.04      3.74 o 
  -7 -10   8        3.84        3.66      3.10 o 
  -6 -10   8        0.33       -2.79      2.79 o 
  -5 -10   8       74.77       85.43      3.88 o 
  -4 -10   8        1.91        0.56      2.19 o 
  -3 -10   8      153.67      162.41      4.90 o 
  -2 -10   8       10.25        7.49      2.13 o 
  -1 -10   8      106.42       96.45      3.35 o 
   0 -10   8       12.36        7.60      1.86 o 
   1 -10   8      405.29      435.37      7.04 o 
   2 -10   8        2.38       -1.43      1.69 o 
   3 -10   8      135.66      128.81      4.72 o 
   4 -10   8        2.41        1.53      2.04 o 
   5 -10   8        7.35        6.58      2.23 o 
   6 -10   8       21.06       14.17      2.76 o 
   7 -10   8        5.15        1.07      2.60 o 
   8 -10   8       81.14       95.36      8.49 o 
   9 -10   8        1.05        2.56      3.48 o 
  -8  -9   8        8.35        9.94      3.18 o 
  -7  -9   8        4.24        7.39      2.89 o 
  -6  -9   8        7.92        7.49      2.17 o 
  -5  -9   8       31.51       20.45      2.45 o 
  -4  -9   8       46.36       47.79      2.77 o 
  -3  -9   8      101.78       99.34      6.07 o 
  -2  -9   8      208.25      191.98      4.27 o 
  -1  -9   8      147.08      137.22      3.52 o 
   0  -9   8      120.77      114.30      3.34 o 
   1  -9   8      142.23      137.34      3.62 o 
   2  -9   8      321.27      303.30      5.33 o 
   3  -9   8      230.87      218.53      4.49 o 
   4  -9   8       22.21       17.25      2.13 o 
   5  -9   8        0.86       -1.78      1.78 o 
   6  -9   8       20.56       21.48      2.60 o 
   7  -9   8       32.72       28.29      3.04 o 
   8  -9   8        0.65        5.66      2.66 o 
   9  -9   8       23.02       22.16      3.16 o 
  10  -9   8       30.51       36.08      6.05 o 
  -9  -8   8       80.46       81.83      4.40 o 
  -8  -8   8       30.98       36.10      3.46 o 
  -7  -8   8       78.95       74.62      3.11 o 
  -6  -8   8        1.44        0.28      1.83 o 
  -5  -8   8       91.93       86.58      3.38 o 
  -4  -8   8       64.83       67.98      2.85 o 
  -3  -8   8      181.54      167.12      3.80 o 
  -2  -8   8      176.51      174.00      3.79 o 
  -1  -8   8      356.04      320.37      5.28 o 
   0  -8   8      441.77      421.65      8.20 o 
   1  -8   8       69.25       63.25      2.13 o 
   2  -8   8      849.50      804.80     10.17 o 
   3  -8   8        6.26        8.82      1.46 o 
   4  -8   8      516.13      523.78      7.77 o 
   5  -8   8        1.27       -1.02      1.47 o 
   6  -8   8       31.85       33.75      2.42 o 
   7  -8   8       10.63        7.60      2.17 o 
   8  -8   8      100.92      108.37      4.07 o 
   9  -8   8       12.59       12.74      2.45 o 
  10  -8   8        5.74        7.36      2.52 o 
  11  -8   8       19.40       19.86      2.97 o 
 -10  -7   8       50.50       57.12      4.74 o 
  -9  -7   8       45.49       51.65      3.66 o 
  -8  -7   8       63.61       66.18      3.03 o 
  -7  -7   8      130.34      133.44      3.96 o 
  -6  -7   8        6.07        3.15      1.75 o 
  -5  -7   8        5.84        5.45      1.56 o 
  -4  -7   8      284.83      269.83      4.79 o 
  -3  -7   8      394.22      386.49      6.02 o 
  -2  -7   8       39.65       35.64      1.88 o 
  -1  -7   8      253.22      236.37      6.03 o 
   0  -7   8      351.97      342.10      5.00 o 
   1  -7   8      151.73      149.56      3.03 o 
   2  -7   8     1292.86     1251.30     14.97 o 
   3  -7   8      731.17      703.26      9.00 o 
   4  -7   8      134.50      136.29      2.98 o 
   5  -7   8       15.31       13.88      1.63 o 
   6  -7   8       33.55       30.55      2.63 o 
   7  -7   8       12.28       10.73      1.96 o 
   8  -7   8       14.69       11.66      2.11 o 
   9  -7   8       55.82       50.99      2.92 o 
  10  -7   8       64.70       65.89      3.39 o 
  11  -7   8       35.41       39.58      3.11 o 
 -10  -6   8       29.49       36.01      4.14 o 
  -9  -6   8        4.92        3.45      2.12 o 
  -8  -6   8      194.79      223.26      4.93 o 
  -7  -6   8       46.96       54.57      2.56 o 
  -6  -6   8      248.22      247.70      4.31 o 
  -5  -6   8       54.97       57.09      2.25 o 
  -4  -6   8      713.19      692.47      9.55 o 
  -3  -6   8        5.65        6.23      1.18 o 
  -2  -6   8      223.11      201.43      3.57 o 
  -1  -6   8      751.90      730.73      9.12 o 
   0  -6   8       90.48       91.23      2.27 o 
   1  -6   8      220.25      219.42      3.54 o 
   2  -6   8      293.80      287.62      4.27 o 
   3  -6   8       16.77       18.66      1.29 o 
   4  -6   8      143.77      129.84      2.79 o 
   5  -6   8      807.78      774.37     10.44 o 
   6  -6   8       99.07       90.39      3.08 o 
   7  -6   8      321.33      302.85      5.73 o 
   8  -6   8       83.31       72.64      4.09 o 
   9  -6   8      148.24      151.05      4.42 o 
  10  -6   8        4.74        1.39      2.14 o 
  11  -6   8       14.33       18.45      3.46 o 
 -11  -5   8        1.40       -0.50      3.52 o 
 -10  -5   8        3.04        1.80      2.39 o 
  -9  -5   8       20.89       23.03      2.64 o 
  -8  -5   8       70.40       78.56      2.95 o 
  -7  -5   8      238.92      223.00      5.94 o 
  -6  -5   8      621.19      640.47      7.87 o 
  -5  -5   8      267.56      250.64      4.22 o 
  -4  -5   8       12.21       17.50      1.26 o 
  -3  -5   8      259.50      247.26      3.89 o 
  -2  -5   8      815.51      807.64      9.89 o 
  -1  -5   8       82.19       79.24      2.05 o 
   0  -5   8      249.94      229.19      3.52 o 
   1  -5   8        0.70       -0.47      0.84 o 
   2  -5   8      104.71      106.03      2.21 o 
   3  -5   8      266.56      255.91      4.08 o 
   4  -5   8      372.54      355.35      4.93 o 
   5  -5   8     1074.57     1030.41     13.31 o 
   6  -5   8      342.77      326.63      6.87 o 
   7  -5   8       58.77       66.23      2.59 o 
   8  -5   8        7.30       10.83      1.88 o 
   9  -5   8        6.64        5.85      1.92 o 
  10  -5   8       80.40       73.07      5.17 o 
  11  -5   8       50.18       56.34      5.08 o 
  12  -5   8        0.55        3.70      3.34 o 
 -11  -4   8       16.49       22.80      2.92 o 
 -10  -4   8       10.55        8.14      2.46 o 
  -9  -4   8        9.68       11.57      2.32 o 
  -8  -4   8       29.09       28.08      2.07 o 
  -7  -4   8      997.80      988.68     12.19 o 
  -6  -4   8       22.25       21.35      1.77 o 
  -5  -4   8      341.19      335.67      4.64 o 
  -4  -4   8      244.98      229.90      3.51 o 
  -3  -4   8      288.57      261.34      3.95 o 
  -2  -4   8       31.19       37.63      1.42 o 
  -1  -4   8     1828.99     1839.82     21.17 o 
   0  -4   8      619.15      589.62      7.29 o 
   1  -4   8       69.57       77.94      1.85 o 
   2  -4   8      643.11      642.30      8.52 o 
   3  -4   8       53.49       47.00      1.65 o 
   4  -4   8       87.88       76.11      1.73 o 
   5  -4   8       21.68       21.11      1.32 o 
   6  -4   8      870.12      872.62     12.63 o 
   7  -4   8       40.99       42.94      2.04 o 
   8  -4   8      365.33      380.09      6.96 o 
   9  -4   8       12.18       17.56      2.40 o 
  10  -4   8      125.76      135.31      6.72 o 
  11  -4   8       15.44       12.40      3.00 o 
  12  -4   8       64.93       73.82      4.37 o 
 -12  -3   8       20.81       25.14      3.22 o 
 -11  -3   8        0.51        3.87      2.60 o 
 -10  -3   8        9.28        6.74      2.67 o 
  -9  -3   8        3.12        4.10      2.13 o 
  -8  -3   8      225.41      218.54      4.60 o 
  -7  -3   8        4.63        6.68      1.21 o 
  -6  -3   8        7.65       10.01      1.19 o 
  -5  -3   8      748.56      721.95      8.54 o 
  -4  -3   8      531.94      535.94      6.53 o 
  -3  -3   8     1377.08     1396.74     16.31 o 
  -2  -3   8     1044.15     1040.17     12.31 o 
  -1  -3   8       50.54       43.09      1.42 o 
   0  -3   8     1961.87     1958.03     22.31 o 
   1  -3   8      898.83      890.52     10.53 o 
   2  -3   8       31.61       39.38      2.04 o 
   3  -3   8      186.89      192.89      2.71 o 
   4  -3   8       47.97       53.45      1.54 o 
   5  -3   8      330.53      333.16      4.49 o 
   6  -3   8      140.00      131.07      2.92 o 
   7  -3   8       17.22       21.96      1.52 o 
   8  -3   8      638.84      616.63     11.28 o 
   9  -3   8       20.21       26.93      2.49 o 
  10  -3   8       77.98       83.64      3.82 o 
  11  -3   8       33.86       40.33      3.33 o 
  12  -3   8       22.66       18.40      4.20 o 
 -12  -2   8       17.82       22.84      3.21 o 
 -11  -2   8       93.85      105.39      7.23 o 
 -10  -2   8       92.42       89.08      3.67 o 
  -9  -2   8        3.04        3.14      1.78 o 
  -8  -2   8       20.17       17.41      1.89 o 
  -7  -2   8        1.02       -0.15      1.01 o 
  -6  -2   8     1187.21     1169.25     12.36 o 
  -5  -2   8       11.62        8.06      1.06 o 
  -4  -2   8      908.49      860.74      9.82 o 
  -3  -2   8      873.83      869.61      9.80 o 
  -2  -2   8      509.14      468.47      5.98 o 
  -1  -2   8       17.09       23.02      1.48 o 
   0  -2   8     2742.60     2674.86     30.12 o 
   1  -2   8      735.74      750.61      8.37 o 
   2  -2   8     1579.86     1604.27     18.33 o 
   3  -2   8      149.99      143.47      2.39 o 
   4  -2   8        9.93       14.18      0.80 o 
   5  -2   8       55.09       61.72      1.52 o 
   6  -2   8       14.97       14.80      1.06 o 
   7  -2   8      577.54      568.25     10.16 o 
   8  -2   8       83.86       83.10      3.33 o 
   9  -2   8       64.89       59.65      2.90 o 
  10  -2   8        8.62        9.80      2.21 o 
  11  -2   8       68.60       85.15      5.01 o 
  12  -2   8        8.25        6.53      3.69 o 
 -12  -1   8       22.23       27.80      3.36 o 
 -11  -1   8       89.35       86.65      3.93 o 
 -10  -1   8       10.31       13.44      2.43 o 
  -9  -1   8      203.36      226.97      4.78 o 
  -8  -1   8        0.52       -0.73      1.49 o 
  -7  -1   8       44.38       36.39      2.42 o 
  -6  -1   8       69.84       79.01      1.84 o 
  -5  -1   8      121.17      111.77      2.06 o 
  -4  -1   8      727.55      665.18      7.79 o 
  -3  -1   8       28.64       23.32      1.15 o 
  -2  -1   8      393.91      357.71      4.44 o 
  -1  -1   8        1.60        1.48      0.72 o 
   0  -1   8        5.47        3.34      0.63 o 
   1  -1   8      966.82      954.04     10.26 o 
   2  -1   8     1241.68     1206.67     13.01 o 
   3  -1   8      173.52      202.61      2.61 o 
   4  -1   8      714.37      745.14      8.90 o 
   5  -1   8       22.43       19.15      1.20 o 
   6  -1   8       68.33       54.22      1.95 o 
   7  -1   8        1.95        0.40      1.10 o 
   8  -1   8       34.82       33.31      2.07 o 
   9  -1   8       99.74      109.64      3.77 o 
  10  -1   8        7.16        8.88      2.60 o 
  11  -1   8       25.28       23.81      3.35 o 
  12  -1   8        4.99        6.47      3.40 o 
 -12   0   8       45.44       46.55      4.24 o 
 -11   0   8       27.07       27.94      2.96 o 
 -10   0   8      239.38      281.78      5.71 o 
  -9   0   8       48.26       48.88      2.51 o 
  -8   0   8       34.47       34.21      2.05 o 
  -7   0   8       59.70       57.79      2.42 o 
  -6   0   8       48.11       38.48      1.57 o 
  -5   0   8       66.31       56.99      1.92 o 
  -4   0   8        1.11        1.05      0.81 o 
  -3   0   8     1265.93     1214.95     13.31 o 
  -2   0   8      127.02      102.30      1.84 o 
  -1   0   8      293.55      290.55      3.63 o 
   0   0   8      219.88      218.54      2.82 o 
   1   0   8     1859.98     1829.98     19.12 o 
   2   0   8      149.33      154.56      2.04 o 
   3   0   8     1647.47     1634.44     20.59 o 
   4   0   8       12.83       12.88      0.79 o 
   5   0   8      101.49       95.34      1.92 o 
   6   0   8        5.52        3.50      0.82 o 
   7   0   8       60.32       50.97      1.99 o 
   8   0   8      106.84      104.09      4.14 o 
   9   0   8       36.35       34.49      2.69 o 
  10   0   8       68.20       81.58      7.47 o 
  11   0   8       23.03       25.70      3.26 o 
 -12   1   8       12.22       12.67      3.55 o 
 -11   1   8        1.79       -1.22      2.47 o 
 -10   1   8      195.93      206.31      5.13 o 
  -9   1   8       30.82       31.43      2.22 o 
  -8   1   8      243.64      247.96      7.33 o 
  -7   1   8       32.39       28.86      1.64 o 
  -6   1   8       23.94       27.02      1.50 o 
  -5   1   8      183.67      171.26      2.91 o 
  -4   1   8      864.37      881.92      9.98 o 
  -3   1   8      321.74      313.40      4.06 o 
  -2   1   8      281.97      291.49      3.49 o 
  -1   1   8     1587.85     1531.00     16.34 o 
   0   1   8        4.42        8.49      0.66 o 
   1   1   8      433.70      408.03      4.91 o 
   2   1   8      529.62      541.19      6.50 o 
   3   1   8      741.35      720.05      9.29 o 
   4   1   8      511.66      496.89      6.56 o 
   5   1   8      257.19      249.06      3.56 o 
   6   1   8       36.12       33.23      1.30 o 
   7   1   8      162.59      150.45      3.61 o 
   8   1   8      106.99      100.51      3.20 o 
   9   1   8      108.00      104.02      4.16 o 
  10   1   8       40.00       39.43      2.93 o 
  11   1   8        4.90        5.37      2.44 o 
 -12   2   8       17.70       19.99      3.67 o 
 -11   2   8       26.99       23.62      4.43 o 
 -10   2   8        0.85       -1.42      2.16 o 
  -9   2   8      168.59      167.70      5.78 o 
  -8   2   8      137.21      129.75      3.33 o 
  -7   2   8      601.67      578.65      8.48 o 
  -6   2   8      562.33      537.36      7.23 o 
  -5   2   8      594.18      588.26      7.64 o 
  -4   2   8        1.85        0.23      0.44 o 
  -3   2   8      362.76      341.50      4.34 o 
  -2   2   8      682.55      628.39      7.16 o 
  -1   2   8     1831.92     1863.56     21.84 o 
   0   2   8      244.81      265.68      3.64 o 
   1   2   8        6.24        7.33      0.55 o 
   2   2   8      217.48      234.93      3.20 o 
   3   2   8       12.23       14.41      1.12 o 
   4   2   8      508.19      537.34      7.72 o 
   5   2   8       76.76       66.28      4.62 o 
   6   2   8      282.18      283.21      7.01 o 
   7   2   8        7.63        5.78      1.46 o 
   8   2   8      134.27      129.57      7.47 o 
   9   2   8        6.58        6.49      2.95 o 
  10   2   8       24.07       28.72      4.13 o 
  11   2   8       45.31       54.88      5.90 o 
 -12   3   8        1.47       -2.37      3.39 o 
 -11   3   8       20.09       20.39      2.91 o 
 -10   3   8       26.18       17.21      2.93 o 
  -9   3   8       32.80       26.81      2.88 o 
  -8   3   8       29.22       20.70      2.38 o 
  -7   3   8      706.20      684.69     10.39 o 
  -6   3   8        3.94        1.60      1.10 o 
  -5   3   8      138.83      131.27      2.99 o 
  -4   3   8       80.32       74.53      1.98 o 
  -3   3   8      544.81      527.27      7.35 o 
  -2   3   8       12.60       20.11      1.23 o 
  -1   3   8      666.16      626.12      6.55 o 
   0   3   8      142.64      130.40      2.23 o 
   1   3   8       49.67       51.82      1.31 o 
   2   3   8       96.01       95.32      1.64 o 
   3   3   8       67.21       73.47      1.60 o 
   4   3   8        2.15        0.59      3.54 o 
   5   3   8      120.87      113.20      9.15 o 
   6   3   8      278.98      277.53     12.39 o 
   7   3   8        4.93        0.59      4.52 o 
   9   3   8        0.15       -0.39      2.75 o 
  10   3   8       60.69       60.58      5.31 o 
 -12   4   8       23.93       30.38      3.57 o 
 -11   4   8        1.82       -1.72      3.13 o 
 -10   4   8        0.87       -2.58      2.58 o 
  -9   4   8        3.58        0.62      2.49 o 
  -8   4   8      231.08      228.32      5.37 o 
  -7   4   8      133.62      126.16      3.46 o 
  -6   4   8      230.47      241.76      5.97 o 
  -5   4   8      359.22      345.53      5.10 o 
  -4   4   8      372.78      361.08      5.95 o 
  -3   4   8      241.93      238.00      3.92 o 
  -2   4   8       93.92       87.80      1.87 o 
  -1   4   8      381.39      365.63      4.36 o 
   0   4   8        7.80        7.39      0.78 o 
   1   4   8        2.85        3.82      1.00 o 
   2   4   8      329.46      296.05      3.85 o 
   3   4   8       74.25       64.32      5.70 o 
   4   4   8       18.38       15.34      4.52 o 
   5   4   8      445.94      457.29     17.31 o 
   6   4   8       68.48       91.27      8.26 o 
   7   4   8       69.57       67.27      7.67 o 
   8   4   8       15.29        8.06      5.90 o 
  10   4   8       11.54       11.21      3.74 o 
 -12   5   8        1.05       -3.12      3.78 o 
 -11   5   8        2.66        0.50      3.32 o 
 -10   5   8       18.55       14.55      4.31 o 
  -9   5   8        0.54       -1.30      2.53 o 
  -8   5   8       19.45       18.22      2.38 o 
  -7   5   8      152.01      140.72      3.72 o 
  -6   5   8      253.96      252.45      4.75 o 
  -5   5   8        8.49        3.24      1.25 o 
  -4   5   8      124.33      121.54      3.46 o 
  -3   5   8        0.92        1.41      0.84 o 
  -2   5   8       67.81       65.86      1.74 o 
  -1   5   8      711.17      667.73     10.43 o 
   0   5   8      111.48       95.83      2.62 o 
   1   5   8        4.53        7.23      0.93 o 
   2   5   8       21.15       19.82      1.26 o 
   3   5   8       23.47       38.75      5.31 o 
   4   5   8      132.51      123.12      8.26 o 
   5   5   8       48.47       48.19      6.49 o 
   6   5   8       48.84       42.09      6.10 o 
   7   5   8       74.93       82.22      8.65 o 
   8   5   8        0.04       -1.18      5.90 o 
   9   5   8       26.57       25.18      7.47 o 
 -11   6   8       20.87       20.68      5.43 o 
 -10   6   8        0.02       -0.29      3.18 o 
  -9   6   8       20.60       18.08      3.67 o 
  -8   6   8       11.99       11.48      2.30 o 
  -7   6   8       49.95       44.90      3.29 o 
  -6   6   8        9.22        6.40      1.61 o 
  -5   6   8      150.49      152.27      3.39 o 
  -4   6   8      124.50      118.45      2.68 o 
  -3   6   8      160.33      157.59      2.90 o 
  -2   6   8      140.80      132.74      2.86 o 
  -1   6   8      352.46      330.85      5.88 o 
   0   6   8      284.50      280.51      5.08 o 
   1   6   8      185.62      176.10      5.81 o 
   2   6   8      386.96      367.14      5.37 o 
   3   6   8        1.20       -3.93      3.93 o 
   4   6   8       15.81       16.52      5.11 o 
   5   6   8        1.91       -2.36      4.33 o 
   6   6   8       49.23       55.08      7.28 o 
   7   6   8        0.09       -0.79      5.90 o 
   8   6   8       29.31       26.95      7.67 o 
 -11   7   8        4.30        8.81      4.10 o 
 -10   7   8       32.65       32.16      4.73 o 
  -9   7   8        3.55        7.02      3.54 o 
  -8   7   8        1.10       -0.87      2.44 o 
  -7   7   8        0.70       -2.18      2.18 o 
  -6   7   8        4.80       -0.14      2.20 o 
  -5   7   8      111.52      102.19      7.01 o 
  -4   7   8       15.81       13.73      1.62 o 
  -3   7   8       82.03       85.99      4.17 o 
  -2   7   8        2.10        1.95      1.58 o 
  -1   7   8       31.39       34.16      2.99 o 
   0   7   8       26.78       27.78      2.07 o 
   1   7   8      219.36      211.60      6.51 o 
   2   7   8        4.10        2.02      1.06 o 
   3   7   8       30.22       43.12      3.54 o 
   4   7   8        0.41       -1.97      4.52 o 
   5   7   8        6.07        7.47      5.51 o 
   6   7   8        0.19       -0.59      5.90 o 
   7   7   8        0.99        0.79      6.49 o 
 -10   8   8       11.37        7.34      4.51 o 
  -9   8   8        0.17       -0.20      7.08 o 
  -8   8   8       16.17       19.93      3.11 o 
  -7   8   8        0.32       -2.32      2.32 o 
  -6   8   8       15.65       13.81      2.46 o 
  -5   8   8       43.95       38.46      2.82 o 
  -4   8   8      100.33       98.17      3.20 o 
  -3   8   8       68.21       65.25      5.95 o 
  -2   8   8       69.26       78.57      4.66 o 
  -1   8   8       11.70       11.37      1.89 o 
   0   8   8       86.12       84.27      4.63 o 
   1   8   8       31.21       23.25      2.71 o 
   2   8   8      111.90      118.41      3.47 o 
   3   8   8       40.75       45.25      3.15 o 
   4   8   8        6.29        4.33      5.70 o 
   5   8   8       13.46       12.98      6.10 o 
   6   8   8        0.34        1.38      5.90 o 
  -9   9   8       36.36       39.10      4.98 o 
  -8   9   8        0.09       -2.92      2.92 o 
  -7   9   8        0.54       -1.24      2.63 o 
  -6   9   8        0.93        1.45      2.36 o 
  -5   9   8        3.35        2.89      2.14 o 
  -4   9   8       14.55       13.82      3.16 o 
  -3   9   8        4.58        6.91      2.33 o 
  -2   9   8       20.87       28.89      2.62 o 
  -1   9   8        6.99        7.07      2.69 o 
   0   9   8        7.22       14.98      2.77 o 
   1   9   8        0.34        3.32      2.38 o 
   2   9   8       42.50       60.35      8.56 o 
   3   9   8        9.52       18.43      6.59 o 
   4   9   8       56.97       66.47      5.70 o 
   5   9   8        2.66        2.56      6.29 o 
  -7  10   8       12.87       18.04      3.46 o 
  -6  10   8        1.99        2.59      3.75 o 
  -5  10   8        0.94        8.55      3.58 o 
  -4  10   8        8.28       11.51      3.44 o 
  -3  10   8       21.58       25.16      3.00 o 
  -2  10   8        2.35        2.18      3.11 o 
  -1  10   8        1.59       -2.20      2.88 o 
   0  10   8       12.58       18.23      3.45 o 
   1  10   8       18.17       21.72      3.88 o 
   2  10   8        3.77        7.32      3.59 o 
   3  10   8       29.55       36.82      5.11 o 
  -5  11   8        1.74        4.64      4.06 o 
  -4  11   8       14.02       26.79      4.34 o 
  -3  11   8        0.08        4.35      2.97 o 
  -2  11   8        4.15        6.06      7.38 o 
  -1  11   8       11.95       14.31      4.43 o 
   0  11   8        0.91        7.31      7.77 o 
   1  11   8        1.19       -0.68      3.95 o 
   0 -13   9        0.52        0.69      3.83 o 
   1 -13   9        6.46        2.09      3.20 o 
   2 -13   9        6.31        4.83      3.44 o 
   3 -13   9        0.44       -3.40      3.40 o 
   4 -13   9       23.30       19.48      3.86 o 
  -3 -12   9        7.93        7.49      2.83 o 
  -2 -12   9       52.57       63.88      4.43 o 
  -1 -12   9        3.08        1.87      2.59 o 
   0 -12   9       23.82       21.78      3.31 o 
   1 -12   9        1.83       -2.88      2.88 o 
   2 -12   9        7.28        8.93      2.98 o 
   3 -12   9       20.26       16.31      2.80 o 
   4 -12   9        0.20       -1.11      2.81 o 
   5 -12   9       34.87       34.95      3.75 o 
   6 -12   9        3.15        1.32      3.32 o 
  -5 -11   9        5.74       -0.68      3.62 o 
  -4 -11   9       81.55      101.26      6.84 o 
  -3 -11   9       23.71       19.90      2.79 o 
  -2 -11   9       20.38       20.52      2.77 o 
  -1 -11   9      148.18      143.41      6.16 o 
   0 -11   9        2.95        1.65      2.24 o 
   1 -11   9       32.25       25.22      2.65 o 
   2 -11   9       68.95       75.02      3.91 o 
   3 -11   9        2.14        2.78      2.21 o 
   4 -11   9        4.54        2.55      2.28 o 
   5 -11   9        0.43        0.63      2.44 o 
   6 -11   9       20.11       24.48      3.64 o 
   7 -11   9       29.67       27.67      3.50 o 
   8 -11   9       43.04       50.62      6.79 o 
  -6 -10   9        1.31        1.97      2.95 o 
  -5 -10   9       64.60       68.51      4.60 o 
  -4 -10   9        2.99       -1.03      2.32 o 
  -3 -10   9      223.26      230.77      5.85 o 
  -2 -10   9        0.16       -2.03      2.03 o 
  -1 -10   9      177.72      172.58      4.36 o 
   0 -10   9        0.02       -1.81      1.81 o 
   1 -10   9      372.92      371.29      6.39 o 
   2 -10   9        9.64       13.98      2.25 o 
   3 -10   9       34.80       35.21      2.53 o 
   4 -10   9       24.50       23.87      2.48 o 
   5 -10   9        0.37       -1.34      2.12 o 
   6 -10   9        0.94       -0.04      2.53 o 
   7 -10   9       17.72       16.25      3.02 o 
   8 -10   9      103.81      112.27      5.14 o 
   9 -10   9        0.24        3.59      3.21 o 
  -8  -9   9        5.71        4.89      3.48 o 
  -7  -9   9        2.91        4.33      2.96 o 
  -6  -9   9       22.94       23.40      2.55 o 
  -5  -9   9        1.46       -0.51      2.30 o 
  -4  -9   9       79.19       73.40      3.29 o 
  -3  -9   9      110.16      110.23      4.17 o 
  -2  -9   9      146.55      138.69      3.88 o 
  -1  -9   9      106.54      108.85      3.47 o 
   0  -9   9      176.84      167.76      5.08 o 
   1  -9   9       56.56       62.72      2.64 o 
   2  -9   9      514.98      488.04      7.51 o 
   3  -9   9      265.04      247.45      5.38 o 
   4  -9   9       18.15       14.54      2.07 o 
   5  -9   9        1.82       -1.49      1.90 o 
   6  -9   9        5.77        1.11      2.27 o 
   7  -9   9       22.69       19.76      2.81 o 
   8  -9   9       46.75       40.29      3.44 o 
   9  -9   9       32.07       33.25      3.51 o 
  10  -9   9       93.00      113.16      5.34 o 
  -8  -8   9       40.61       39.67      3.58 o 
  -7  -8   9       32.48       33.37      2.67 o 
  -6  -8   9        1.72        0.64      2.53 o 
  -5  -8   9        3.67       -2.00      2.00 o 
  -4  -8   9       87.17       90.59      3.20 o 
  -3  -8   9       49.66       42.16      2.28 o 
  -2  -8   9      313.13      298.82      5.98 o 
  -1  -8   9       81.26       88.38      2.99 o 
   0  -8   9      473.67      450.34      6.89 o 
   1  -8   9        6.84        3.58      1.49 o 
   2  -8   9      773.64      761.92      9.80 o 
   3  -8   9      178.60      162.51      4.52 o 
   4  -8   9      526.84      501.89      7.60 o 
   5  -8   9       18.02       10.91      1.72 o 
   6  -8   9        0.85       -0.90      1.89 o 
   7  -8   9        0.31       -1.98      1.98 o 
   8  -8   9       40.52       40.28      2.83 o 
   9  -8   9       27.83       30.55      2.81 o 
  10  -8   9        9.48       15.70      2.79 o 
  -9  -7   9       46.78       54.50      4.63 o 
  -8  -7   9       39.93       38.22      2.71 o 
  -7  -7   9       26.58       23.81      2.38 o 
  -6  -7   9        1.12       -0.62      2.00 o 
  -5  -7   9       15.77       18.91      1.90 o 
  -4  -7   9        5.44        3.78      1.58 o 
  -3  -7   9      141.56      135.81      3.39 o 
  -2  -7   9       16.11       13.20      1.58 o 
  -1  -7   9      110.79      111.60      2.82 o 
   0  -7   9      534.58      528.95      7.11 o 
   1  -7   9       11.37        5.71      1.37 o 
   2  -7   9      582.51      570.87      7.57 o 
   3  -7   9     1053.83     1028.11     12.59 o 
   4  -7   9      206.22      213.56      4.16 o 
   5  -7   9      111.64      104.60      3.11 o 
   6  -7   9      115.24      110.62      3.73 o 
   7  -7   9       32.02       29.76      2.39 o 
   8  -7   9        0.96       -1.91      1.91 o 
   9  -7   9        0.17       -2.11      2.11 o 
  10  -7   9       26.57       26.94      2.77 o 
  11  -7   9       58.14       63.36      4.70 o 
 -10  -6   9       36.89       39.62      4.25 o 
  -9  -6   9        0.03       -2.43      2.43 o 
  -8  -6   9      140.00      167.65      4.52 o 
  -7  -6   9       31.28       33.82      2.33 o 
  -6  -6   9      294.15      282.11      6.90 o 
  -5  -6   9      128.72      124.49      3.89 o 
  -4  -6   9      104.00      102.48      3.00 o 
  -3  -6   9        1.12        1.78      1.34 o 
  -2  -6   9        5.71        5.60      1.23 o 
  -1  -6   9     1065.77     1019.46     12.40 o 
   0  -6   9        9.80        7.70      1.21 o 
   1  -6   9      473.77      428.99      5.88 o 
   2  -6   9      603.65      581.44      7.54 o 
   3  -6   9      244.76      241.98      4.25 o 
   4  -6   9        6.78        3.95      1.44 o 
   5  -6   9     1020.55      986.54     13.73 o 
   6  -6   9      102.45       94.18      5.59 o 
   7  -6   9      219.21      211.84      7.84 o 
   8  -6   9       24.16       21.07      3.18 o 
   9  -6   9       31.80       30.35      2.53 o 
  10  -6   9        0.88       -2.82      2.82 o 
  11  -6   9        0.28        1.22      3.16 o 
 -10  -5   9       10.23       11.69      2.81 o 
  -9  -5   9        5.67        3.67      2.54 o 
  -8  -5   9       67.74       70.47      3.68 o 
  -7  -5   9      261.44      259.68      5.50 o 
  -6  -5   9      804.46      828.22     11.50 o 
  -5  -5   9        7.14        7.54      1.42 o 
  -4  -5   9       30.99       30.73      1.55 o 
  -3  -5   9      323.49      315.34      4.73 o 
  -2  -5   9      161.95      158.98      3.69 o 
  -1  -5   9       21.02       21.03      1.29 o 
   0  -5   9      120.90      114.70      2.51 o 
   1  -5   9        3.37        4.08      1.24 o 
   2  -5   9       64.20       58.64      1.85 o 
   3  -5   9      283.28      293.94      4.68 o 
   4  -5   9      800.71      787.13     10.48 o 
   5  -5   9      577.28      544.99      7.70 o 
   6  -5   9      403.04      406.48      7.38 o 
   7  -5   9      340.67      325.16      5.92 o 
   8  -5   9        4.71        2.14      1.68 o 
   9  -5   9        3.30        1.01      1.79 o 
  10  -5   9       45.06       44.01      3.56 o 
  11  -5   9       54.38       65.34      4.29 o 
 -11  -4   9       18.46       16.11      4.46 o 
 -10  -4   9       18.07       21.64      2.93 o 
  -9  -4   9      113.16      129.23      4.82 o 
  -8  -4   9        5.03        4.49      1.92 o 
  -7  -4   9      981.00      978.50     12.15 o 
  -6  -4   9        0.77        2.03      1.36 o 
  -5  -4   9      788.84      782.57      9.33 o 
  -4  -4   9      204.50      191.19      3.24 o 
  -3  -4   9      298.73      287.88      4.38 o 
  -2  -4   9       59.40       69.69      2.01 o 
  -1  -4   9      724.13      704.04      8.74 o 
   0  -4   9       86.42       86.43      2.39 o 
   1  -4   9      204.36      201.70      3.22 o 
   2  -4   9      646.07      653.16      8.70 o 
   3  -4   9        0.22        1.38      0.81 o 
   4  -4   9      263.30      260.66      4.20 o 
   5  -4   9       16.21       16.09      1.40 o 
   6  -4   9     1171.38     1144.71     16.33 o 
   7  -4   9       67.95       67.06      2.52 o 
   8  -4   9      194.32      195.53      5.95 o 
   9  -4   9       51.25       46.39      3.18 o 
  10  -4   9       75.28       75.01      5.27 o 
  11  -4   9        2.04       -0.06      2.85 o 
 -11  -3   9       11.82       15.02      2.95 o 
 -10  -3   9       10.03        8.70      2.69 o 
  -9  -3   9       54.62       52.02      3.09 o 
  -8  -3   9       32.73       31.47      2.26 o 
  -7  -3   9       49.79       49.26      2.36 o 
  -6  -3   9        1.41       -0.57      1.17 o 
  -5  -3   9     1177.78     1130.21     12.84 o 
  -4  -3   9        0.64        2.01      1.02 o 
  -3  -3   9      441.79      429.59      5.82 o 
  -2  -3   9      188.04      165.75      2.93 o 
  -1  -3   9      266.39      271.73      4.55 o 
   0  -3   9      542.55      514.96      6.52 o 
   1  -3   9      131.34      125.36      2.15 o 
   2  -3   9      122.18      134.07      2.20 o 
   3  -3   9      184.33      187.91      2.93 o 
   4  -3   9      110.17      112.11      2.19 o 
   5  -3   9      497.21      495.01      6.80 o 
   6  -3   9      249.68      241.25      4.39 o 
   7  -3   9       29.28       25.32      1.59 o 
   8  -3   9      572.96      568.42     11.31 o 
   9  -3   9        3.80        3.52      2.18 o 
  10  -3   9        9.66        6.74      2.44 o 
  11  -3   9       20.26       22.09      2.99 o 
 -12  -2   9        3.49        0.37      3.44 o 
 -11  -2   9       74.79       75.63      3.91 o 
 -10  -2   9       96.29      100.01      4.85 o 
  -9  -2   9       23.40       26.23      2.69 o 
  -8  -2   9       18.41       14.50      1.84 o 
  -7  -2   9        3.20        0.35      1.32 o 
  -6  -2   9      777.04      784.24      8.68 o 
  -5  -2   9        3.97        4.59      1.12 o 
  -4  -2   9     1373.36     1280.83     14.24 o 
  -3  -2   9      669.32      659.56      7.74 o 
  -2  -2   9      619.59      614.44      7.68 o 
  -1  -2   9      174.76      172.55      3.69 o 
   0  -2   9      769.23      750.19      8.49 o 
   1  -2   9      348.85      374.48      4.58 o 
   2  -2   9      542.83      547.07      6.74 o 
   3  -2   9      252.28      227.32      3.27 o 
   4  -2   9      271.87      270.15      3.46 o 
   5  -2   9      172.14      166.03      2.90 o 
   6  -2   9        0.16       -1.32      1.32 o 
   7  -2   9      363.13      368.98      7.31 o 
   8  -2   9       24.92       26.21      2.21 o 
   9  -2   9      119.66      120.28      4.22 o 
  10  -2   9        9.16       15.35      3.25 o 
  11  -2   9       61.38       72.81      4.81 o 
 -12  -1   9       10.76       12.42      3.71 o 
 -11  -1   9       74.31       77.99      6.51 o 
 -10  -1   9       14.33       14.35      2.32 o 
  -9  -1   9      175.17      181.59      7.86 o 
  -8  -1   9        2.01        0.96      1.62 o 
  -7  -1   9       13.58        9.63      1.79 o 
  -6  -1   9       68.80       71.15      2.17 o 
  -5  -1   9        1.53        0.72      1.04 o 
  -4  -1   9      805.48      762.41      8.89 o 
  -3  -1   9      478.71      492.10      5.97 o 
  -2  -1   9      987.34      956.16     11.32 o 
  -1  -1   9      169.27      162.52      2.51 o 
   0  -1   9      467.21      481.88      5.66 o 
   1  -1   9      709.40      700.89      8.40 o 
   2  -1   9      817.59      774.38      8.45 o 
   3  -1   9       53.63       57.25      1.78 o 
   4  -1   9      166.86      170.39      2.65 o 
   5  -1   9       43.23       40.14      1.70 o 
   6  -1   9        1.44        0.33      1.05 o 
   7  -1   9       41.59       45.01      2.28 o 
   8  -1   9      185.86      183.12      4.60 o 
   9  -1   9      127.27      134.07      5.48 o 
  10  -1   9       18.49       23.75      3.07 o 
  11  -1   9       18.36       19.96      3.40 o 
 -12   0   9       28.68       39.92      4.22 o 
 -11   0   9        4.94        0.94      3.58 o 
 -10   0   9      166.24      175.43      5.09 o 
  -9   0   9       58.91       50.96      4.19 o 
  -8   0   9        0.63       -0.52      1.70 o 
  -7   0   9        1.47        0.58      1.25 o 
  -6   0   9      255.82      236.29      3.75 o 
  -5   0   9       24.08       18.68      1.27 o 
  -4   0   9       25.65       26.00      1.46 o 
  -3   0   9     1575.67     1534.64     17.60 o 
  -2   0   9      378.71      358.36      4.24 o 
  -1   0   9     1841.98     1873.84     20.07 o 
   0   0   9      656.47      633.89      7.66 o 
   1   0   9      831.94      840.63      9.12 o 
   2   0   9       72.54       67.82      1.28 o 
   3   0   9      917.72      912.86     11.82 o 
   4   0   9      163.70      160.90      2.73 o 
   5   0   9        2.47        1.80      0.77 o 
   6   0   9        3.27        3.50      0.98 o 
   7   0   9       57.45       55.11      4.18 o 
   8   0   9       82.26       91.17      4.06 o 
   9   0   9        1.81        6.13      2.17 o 
  10   0   9       65.16       67.56      6.20 o 
  11   0   9       10.32       11.80      2.87 o 
 -12   1   9       16.19        9.45      3.78 o 
 -11   1   9        6.23        6.31      2.69 o 
 -10   1   9       68.29       58.28      3.29 o 
  -9   1   9       54.77       57.09      3.01 o 
  -8   1   9      314.08      326.11     10.71 o 
  -7   1   9        3.07        3.45      1.33 o 
  -6   1   9       94.27       87.83      3.61 o 
  -5   1   9        0.55       -0.10      1.00 o 
  -4   1   9      580.73      557.44      6.70 o 
  -3   1   9       81.87       74.64      1.70 o 
  -2   1   9      342.99      340.74      4.05 o 
  -1   1   9     1095.32     1083.96     11.82 o 
   0   1   9        0.96        1.42      0.56 o 
   1   1   9      111.02      102.58      1.62 o 
   2   1   9      693.55      685.95     11.57 o 
   3   1   9      817.90      792.09     10.27 o 
   4   1   9        3.26        4.12      0.79 o 
   5   1   9       28.53       27.55      1.65 o 
   6   1   9        4.67        2.75      1.12 o 
   7   1   9       38.96       37.76      3.20 o 
   8   1   9       22.86       24.79      2.13 o 
   9   1   9       96.76      103.18      4.25 o 
  10   1   9       43.27       47.55      3.06 o 
  11   1   9       15.05       14.20      2.53 o 
 -12   2   9       24.54       24.46      3.95 o 
 -11   2   9       19.71       24.82      3.23 o 
 -10   2   9        0.29       -2.30      2.30 o 
  -9   2   9      187.61      204.69      5.24 o 
  -8   2   9      112.59       97.54      4.28 o 
  -7   2   9       85.40       83.93      3.24 o 
  -6   2   9      425.97      407.57      6.35 o 
  -5   2   9       30.98       29.18      1.53 o 
  -4   2   9        4.67        4.32      1.05 o 
  -3   2   9      342.89      317.46      3.93 o 
  -2   2   9      736.53      683.96      7.80 o 
  -1   2   9      429.65      402.28      4.49 o 
   0   2   9      719.04      689.90      7.12 o 
   1   2   9      665.66      611.21      7.47 o 
   2   2   9      628.90      624.88      8.32 o 
   3   2   9      516.66      498.55      6.63 o 
   4   2   9      405.21      386.86      6.02 o 
   5   2   9      333.01      315.93      4.95 o 
   6   2   9       79.10       77.29      3.15 o 
   7   2   9      128.15      115.02      3.96 o 
   8   2   9       42.19       38.03      2.57 o 
   9   2   9        1.32       -2.95      2.95 o 
  10   2   9        5.72        4.72      3.93 o 
 -12   3   9        0.63       -3.09      3.09 o 
 -11   3   9       54.56       60.44      4.17 o 
 -10   3   9       20.71       20.11      2.85 o 
  -9   3   9       45.26       37.19      2.86 o 
  -8   3   9       31.73       33.34      2.60 o 
  -7   3   9      232.10      248.76      6.79 o 
  -6   3   9        0.95        0.39      1.37 o 
  -5   3   9       17.80       16.57      1.68 o 
  -4   3   9       19.55       17.88      1.90 o 
  -3   3   9       65.08       60.77      1.87 o 
  -2   3   9        5.60        3.64      0.87 o 
  -1   3   9       38.94       33.47      1.22 o 
   0   3   9      546.80      526.97      6.66 o 
   1   3   9        0.68       -0.24      0.70 o 
   2   3   9      544.46      545.72      6.75 o 
   3   3   9       58.93       53.80      3.29 o 
   4   3   9      228.82      241.53     10.82 o 
   5   3   9       68.11       62.55      6.29 o 
   9   3   9        0.49       -2.75      2.75 o 
  10   3   9       14.32       14.75      4.13 o 
 -12   4   9       16.14       16.48      3.63 o 
 -11   4   9        4.75        1.19      2.95 o 
 -10   4   9        0.44       -2.77      2.77 o 
  -9   4   9       13.92        8.24      2.81 o 
  -8   4   9      131.22      133.09      4.46 o 
  -7   4   9       71.93       69.83      3.95 o 
  -6   4   9      352.76      355.42      6.71 o 
  -5   4   9      275.36      253.88      6.91 o 
  -4   4   9        4.57        6.16      1.40 o 
  -3   4   9        7.40        7.94      1.07 o 
  -2   4   9      188.14      180.63      2.90 o 
  -1   4   9     1220.60     1168.72     13.68 o 
   0   4   9      454.73      414.40      6.02 o 
   1   4   9      235.46      236.24      3.39 o 
   2   4   9        0.85        0.32      0.62 o 
   3   4   9      209.24      201.40      9.25 o 
   4   4   9       42.30       49.18      6.10 o 
   5   4   9      500.49      527.69     19.67 o 
   6   4   9      100.89       88.91      7.87 o 
   7   4   9       29.67       25.57      5.70 o 
 -11   5   9       16.59       17.72      3.87 o 
 -10   5   9       25.71       24.21      5.33 o 
  -9   5   9       20.06       14.67      3.05 o 
  -8   5   9       41.43       37.17      2.88 o 
  -7   5   9       47.64       49.41      2.88 o 
  -6   5   9      162.28      166.09      3.94 o 
  -5   5   9       25.65       19.29      1.53 o 
  -4   5   9       35.89       39.51      1.70 o 
  -3   5   9        2.65        1.71      1.31 o 
  -2   5   9      122.32      120.97      2.73 o 
  -1   5   9      156.04      141.01      3.37 o 
   0   5   9      157.09      141.94      2.87 o 
   1   5   9       45.15       49.48      1.69 o 
   2   5   9       72.91       67.55      3.12 o 
   3   5   9      175.20      175.05      9.25 o 
   4   5   9        1.34        8.26      4.52 o 
   5   5   9       39.13       42.88      6.10 o 
   6   5   9        4.33        2.16      5.31 o 
   7   5   9       42.85       48.19      7.28 o 
   8   5   9        8.55        8.65      6.69 o 
 -11   6   9       17.51       14.01      4.14 o 
 -10   6   9       34.38       40.82      6.47 o 
  -9   6   9       32.22       35.37      6.34 o 
  -8   6   9        2.52       -2.26      2.26 o 
  -7   6   9       61.83       62.07      3.58 o 
  -6   6   9       13.76       14.15      1.99 o 
  -5   6   9      117.18      115.15      3.55 o 
  -4   6   9       27.73       30.50      2.02 o 
  -3   6   9      135.84      127.81      2.86 o 
  -2   6   9       12.77        8.68      1.81 o 
  -1   6   9      210.08      211.47      5.06 o 
   0   6   9       48.97       49.14      3.83 o 
   1   6   9       70.20       64.90      5.05 o 
   2   6   9      167.88      155.53      4.17 o 
   3   6   9        3.49       -0.76      2.56 o 
   4   6   9       19.36       19.28      5.51 o 
   5   6   9        9.70       15.15      5.70 o 
   6   6   9       55.67       65.11      8.06 o 
   7   6   9       27.80       20.06      6.49 o 
   8   6   9       28.71       18.88      7.67 o 
 -10   7   9       21.35       23.38      5.02 o 
  -9   7   9       10.83       12.49      3.89 o 
  -8   7   9        9.88        9.82      2.91 o 
  -7   7   9        2.86       -3.35      3.52 o 
  -6   7   9        1.55       -0.29      3.18 o 
  -5   7   9      164.42      152.08      4.84 o 
  -4   7   9        0.03        1.79      1.74 o 
  -3   7   9      239.11      239.14      5.90 o 
  -2   7   9        8.34        6.29      1.66 o 
  -1   7   9       15.22       15.23      1.67 o 
   0   7   9        5.23        0.00      2.22 o 
   1   7   9      110.63      105.41      4.08 o 
   2   7   9       26.16       23.35      1.59 o 
   3   7   9       33.73       36.79      2.12 o 
   4   7   9       18.61       20.85      5.70 o 
   5   7   9        0.98       -2.75      5.11 o 
   6   7   9        5.89       10.82      6.29 o 
   7   7   9        2.09       -0.39      6.29 o 
  -9   8   9        0.85        3.68      4.14 o 
  -8   8   9        7.33        7.61      3.03 o 
  -7   8   9        1.84       -0.37      2.48 o 
  -6   8   9        9.47       13.39      2.92 o 
  -5   8   9        1.58        0.54      2.04 o 
  -4   8   9       37.48       39.38      3.67 o 
  -3   8   9       56.99       60.47      4.84 o 
  -2   8   9       16.99       17.23      2.30 o 
  -1   8   9       40.60       47.60      7.08 o 
   0   8   9       19.00       20.10      2.80 o 
   1   8   9       14.30       14.20      1.88 o 
   2   8   9       32.60       30.38      2.93 o 
   3   8   9       27.96       30.30      4.23 o 
   4   8   9        5.53        7.47      5.70 o 
   5   8   9       13.06       10.43      6.49 o 
   6   8   9        3.38        2.36      5.70 o 
  -8   9   9        1.28       -2.98      2.98 o 
  -7   9   9        0.09        1.37      2.71 o 
  -6   9   9        3.66        2.36      2.48 o 
  -5   9   9        8.18        7.73      3.50 o 
  -4   9   9       21.46       22.74      3.64 o 
  -3   9   9        6.98        7.56      2.44 o 
  -2   9   9       46.33       51.13      3.21 o 
  -1   9   9        0.11        0.60      4.23 o 
   0   9   9        2.77        5.77      2.77 o 
   1   9   9        0.31        1.39      2.56 o 
   2   9   9       13.95       14.68      2.78 o 
   3   9   9        0.13        2.15      2.95 o 
   4   9   9       19.11       24.59      7.08 o 
  -6  10   9        1.51        3.45      3.92 o 
  -5  10   9        0.64       -0.45      4.03 o 
  -4  10   9        0.02        1.27      3.44 o 
  -3  10   9       39.56       48.26      4.28 o 
  -2  10   9        7.29       17.23      3.68 o 
  -1  10   9        8.97       16.59      4.03 o 
   0  10   9       33.91       43.24      4.30 o 
   1  10   9       11.06       11.71      3.42 o 
   2  10   9        1.05        4.36      9.05 o 
  -3  11   9        0.08        4.92      5.70 o 
  -2  11   9        0.25        1.56      5.70 o 
  -2 -12  10       59.61       69.90      7.25 o 
  -1 -12  10       19.21       23.48      4.65 o 
   0 -12  10       40.19       37.44      3.91 o 
   1 -12  10       16.73       26.15      3.59 o 
   2 -12  10        2.48       -0.55      3.06 o 
   3 -12  10       42.11       43.45      3.48 o 
   4 -12  10       12.18       12.72      2.91 o 
   5 -12  10       69.97       74.38      4.08 o 
   6 -12  10       11.81       19.13      6.50 o 
  -5 -11  10       23.66       19.22      3.17 o 
  -4 -11  10       46.46       51.41      3.65 o 
  -3 -11  10       42.76       46.38      4.29 o 
  -2 -11  10        5.01        8.58      3.27 o 
  -1 -11  10       59.80       63.71      3.54 o 
   0 -11  10        5.74        5.66      3.02 o 
   1 -11  10        1.43       -0.35      2.30 o 
   2 -11  10       58.34       62.79      3.37 o 
   3 -11  10       37.46       42.22      5.05 o 
   4 -11  10       15.29       16.36      2.74 o 
   5 -11  10        9.76        4.93      2.60 o 
   6 -11  10       12.75        8.40      3.93 o 
   7 -11  10       46.10       50.28      4.15 o 
  -6 -10  10        3.66        0.53      2.58 o 
  -5 -10  10       87.77       92.18      4.12 o 
  -4 -10  10        0.33        3.24      2.61 o 
  -3 -10  10      238.99      240.28      8.97 o 
  -2 -10  10        2.43        1.84      2.33 o 
  -1 -10  10       87.23       95.73      4.98 o 
   0 -10  10        0.10       -1.90      1.90 o 
   1 -10  10      226.94      237.35      9.13 o 
   2 -10  10        0.38        1.11      2.11 o 
   3 -10  10       11.30       12.21      2.53 o 
   4 -10  10       97.73       86.92      3.61 o 
   5 -10  10       16.36       20.86      2.59 o 
   6 -10  10       39.05       38.98      4.18 o 
   7 -10  10        3.13        2.78      3.39 o 
   8 -10  10      104.25      116.95      5.31 o 
  -7  -9  10       27.03       26.51      2.86 o 
  -6  -9  10        1.23       -2.52      2.52 o 
  -5  -9  10       45.78       48.56      3.26 o 
  -4  -9  10      104.68      101.92      5.43 o 
  -3  -9  10      227.69      228.36      5.03 o 
  -2  -9  10       47.07       41.74      2.52 o 
  -1  -9  10       80.44       69.55      2.81 o 
   0  -9  10      101.57       96.26      3.80 o 
   1  -9  10       93.84       89.96      4.45 o 
   2  -9  10       64.40       73.46      4.91 o 
   3  -9  10      256.71      254.64      7.81 o 
   4  -9  10        0.00       -1.75      1.91 o 
   5  -9  10        2.05       -1.02      1.96 o 
   6  -9  10       11.76        5.23      2.20 o 
   7  -9  10        2.11       -0.75      2.55 o 
   8  -9  10       39.34       41.12      3.52 o 
   9  -9  10       39.04       38.82      6.57 o 
  -8  -8  10       26.48       32.77      3.00 o 
  -7  -8  10        7.41        3.81      2.36 o 
  -6  -8  10        7.33        0.79      2.44 o 
  -5  -8  10        5.84        0.04      2.26 o 
  -4  -8  10      195.17      193.29      4.58 o 
  -3  -8  10        1.06        0.74      1.90 o 
  -2  -8  10      782.15      760.13     10.71 o 
  -1  -8  10       53.55       57.18      3.27 o 
   0  -8  10      364.82      366.34      6.09 o 
   1  -8  10        7.07        3.88      1.58 o 
   2  -8  10       46.43       53.05      2.38 o 
   3  -8  10        3.42        4.13      1.65 o 
   4  -8  10      115.64      112.78      3.42 o 
   5  -8  10       37.86       37.32      2.33 o 
   6  -8  10       21.80       18.42      2.04 o 
   7  -8  10        6.17        7.50      2.19 o 
   8  -8  10       20.83       25.10      2.82 o 
   9  -8  10       65.35       81.73      3.92 o 
  10  -8  10        2.57       12.76      4.94 o 
  -9  -7  10       27.28       26.16      3.30 o 
  -8  -7  10       17.00       14.88      3.46 o 
  -7  -7  10       17.28       15.11      2.37 o 
  -6  -7  10        0.08       -2.16      2.16 o 
  -5  -7  10       52.65       45.25      2.51 o 
  -4  -7  10      127.22      115.44      3.64 o 
  -3  -7  10       69.38       61.70      2.84 o 
  -2  -7  10       85.30       84.79      2.96 o 
  -1  -7  10        1.78       -0.04      1.33 o 
   0  -7  10      610.66      571.17      8.40 o 
   1  -7  10        6.43        2.87      1.39 o 
   2  -7  10       11.69       10.32      1.82 o 
   3  -7  10      670.47      626.04     10.27 o 
   4  -7  10       52.38       61.89      2.48 o 
   5  -7  10       22.60       26.06      1.97 o 
   6  -7  10       50.52       46.36      2.33 o 
   7  -7  10        3.50       -0.12      1.97 o 
   8  -7  10        5.03        2.16      2.26 o 
   9  -7  10        2.15       -1.00      2.35 o 
  10  -7  10       14.27       18.25      3.79 o 
 -10  -6  10       34.18       39.83      3.53 o 
  -9  -6  10        7.33        5.84      2.84 o 
  -8  -6  10      179.49      208.70      7.67 o 
  -7  -6  10       25.43       26.12      2.39 o 
  -6  -6  10      205.00      197.78      4.79 o 
  -5  -6  10       37.84       36.41      2.26 o 
  -4  -6  10       67.53       60.32      2.52 o 
  -3  -6  10        2.12       -1.39      1.39 o 
  -2  -6  10        0.53       -1.19      1.19 o 
  -1  -6  10     1314.33     1286.99     15.45 o 
   0  -6  10      181.33      171.66      3.37 o 
   1  -6  10      542.39      510.85      6.91 o 
   2  -6  10       63.85       63.65      2.45 o 
   3  -6  10      487.69      467.71      6.97 o 
   4  -6  10        0.19       -1.40      1.40 o 
   5  -6  10      303.20      296.63      5.09 o 
   6  -6  10       82.66       73.84      2.88 o 
   7  -6  10       35.74       35.41      2.40 o 
   8  -6  10        1.29       -1.90      1.90 o 
   9  -6  10       17.63       15.51      2.33 o 
  10  -6  10        1.65       -1.37      2.97 o 
  11  -6  10        1.20        1.34      3.29 o 
 -10  -5  10       15.89       17.22      3.89 o 
  -9  -5  10        5.79        2.69      2.74 o 
  -8  -5  10      133.73      141.97      5.07 o 
  -7  -5  10       81.14       80.07      3.08 o 
  -6  -5  10      429.23      447.45      8.42 o 
  -5  -5  10        3.05        2.81      1.60 o 
  -4  -5  10      148.56      141.11      3.21 o 
  -3  -5  10        0.14       -1.17      1.17 o 
  -2  -5  10       50.10       44.25      1.85 o 
  -1  -5  10      100.51       96.23      2.52 o 
   0  -5  10       66.31       68.13      2.21 o 
   1  -5  10      969.29      945.39     11.49 o 
   2  -5  10      139.07      135.13      3.01 o 
   3  -5  10      258.33      251.17      4.36 o 
   4  -5  10      138.54      133.00      3.11 o 
   5  -5  10      235.58      233.21      4.21 o 
   6  -5  10      191.86      193.73      4.33 o 
   7  -5  10      294.90      281.04      5.48 o 
   8  -5  10        3.46       -1.65      1.65 o 
   9  -5  10       16.21       12.54      2.81 o 
  10  -5  10        0.70       -3.37      3.37 o 
  11  -5  10       27.04       31.87      4.13 o 
 -11  -4  10       23.42       30.56      4.99 o 
 -10  -4  10       22.70       23.74      3.03 o 
  -9  -4  10      100.09      117.30      4.94 o 
  -8  -4  10       34.69       36.16      2.52 o 
  -7  -4  10      394.59      416.07      6.94 o 
  -6  -4  10        2.94        9.08      1.69 o 
  -5  -4  10      617.77      611.82     10.18 o 
  -4  -4  10        2.23        1.72      1.18 o 
  -3  -4  10       62.52       59.37      2.03 o 
  -2  -4  10      136.23      140.75      2.87 o 
  -1  -4  10      120.56      116.81      2.56 o 
   0  -4  10      644.00      637.33      8.02 o 
   1  -4  10       52.11       52.25      2.04 o 
   2  -4  10      702.59      681.34      8.50 o 
   3  -4  10      198.04      180.93      3.43 o 
   4  -4  10      566.61      555.73      7.70 o 
   5  -4  10        7.36        3.16      1.42 o 
   6  -4  10     1108.43     1085.04     15.74 o 
   7  -4  10        1.42       -1.32      1.43 o 
   8  -4  10        3.78        2.75      2.16 o 
   9  -4  10       15.87       13.70      2.63 o 
  10  -4  10        3.08        1.48      2.66 o 
  11  -4  10        0.58       -1.48      2.88 o 
 -11  -3  10       18.25       30.75      3.82 o 
 -10  -3  10       20.04       18.12      2.86 o 
  -9  -3  10      122.40      144.91      6.44 o 
  -8  -3  10        0.42       -1.77      1.77 o 
  -7  -3  10       30.47       32.07      3.44 o 
  -6  -3  10      172.29      166.29      3.62 o 
  -5  -3  10      991.81      978.56     11.36 o 
  -4  -3  10       22.73       22.08      1.38 o 
  -3  -3  10      255.13      247.75      3.74 o 
  -2  -3  10       12.31        9.82      1.17 o 
  -1  -3  10      462.96      462.64      6.13 o 
   0  -3  10        0.10        0.21      0.57 o 
   1  -3  10      213.56      199.95      3.00 o 
   2  -3  10      973.26      960.48     11.44 o 
   3  -3  10        2.72        3.47      0.91 o 
   4  -3  10      326.79      316.27      4.79 o 
   5  -3  10       45.92       53.63      2.06 o 
   6  -3  10       28.37       33.69      1.68 o 
   7  -3  10       48.92       44.10      2.65 o 
   8  -3  10      177.12      179.78      5.16 o 
   9  -3  10       13.98       13.29      2.44 o 
  10  -3  10        0.50       -1.21      2.44 o 
  11  -3  10        9.90        8.70      3.69 o 
 -11  -2  10       12.27       12.63      3.62 o 
 -10  -2  10       62.31       66.26      4.19 o 
  -9  -2  10       50.82       48.01      2.72 o 
  -8  -2  10       72.60       68.19      3.69 o 
  -7  -2  10       16.86        8.42      1.73 o 
  -6  -2  10       70.72       75.30      2.35 o 
  -5  -2  10        6.59       12.25      1.30 o 
  -4  -2  10      748.03      697.44      8.33 o 
  -3  -2  10      425.18      419.51      5.39 o 
  -2  -2  10     1297.06     1300.34     15.32 o 
  -1  -2  10      114.04      117.63      2.57 o 
   0  -2  10      646.63      621.10      7.25 o 
   1  -2  10      251.73      240.70      3.53 o 
   2  -2  10       19.76       21.09      1.10 o 
   3  -2  10      145.45      143.04      2.47 o 
   4  -2  10      219.75      192.90      3.27 o 
   5  -2  10       24.59       28.87      1.37 o 
   6  -2  10        2.71        0.90      1.51 o 
   7  -2  10      175.55      175.92      4.60 o 
   8  -2  10       12.44        8.64      2.05 o 
   9  -2  10      160.29      158.11     11.21 o 
  10  -2  10       25.15       33.06      7.28 o 
  11  -2  10       14.95       15.71      3.53 o 
 -11  -1  10       29.09       24.43      3.71 o 
 -10  -1  10       29.93       32.87      2.98 o 
  -9  -1  10       72.81       71.56      5.76 o 
  -8  -1  10        8.85        9.36      1.89 o 
  -7  -1  10        8.37        2.58      1.42 o 
  -6  -1  10       16.21       15.90      1.36 o 
  -5  -1  10      234.14      233.44      3.75 o 
  -4  -1  10      532.87      498.14      6.27 o 
  -3  -1  10      284.53      294.69      4.13 o 
  -2  -1  10      617.02      580.37      7.36 o 
  -1  -1  10       30.70       31.16      1.31 o 
   0  -1  10      522.26      529.82      6.64 o 
   1  -1  10       20.38       17.53      1.22 o 
   2  -1  10      165.29      146.99      2.84 o 
   3  -1  10       19.21       19.22      0.86 o 
   4  -1  10       76.59       79.66      2.44 o 
   5  -1  10       54.33       50.86      2.04 o 
   6  -1  10       45.52       37.49      2.01 o 
   7  -1  10       61.03       63.81      2.76 o 
   8  -1  10      235.33      243.01     13.47 o 
   9  -1  10      159.02      179.84      6.43 o 
  10  -1  10        6.59       11.12      2.93 o 
  11  -1  10       13.02       11.13      4.62 o 
 -12   0  10       14.28       14.97      4.07 o 
 -11   0  10        1.06       -3.35      3.35 o 
 -10   0  10       71.40       64.39      3.78 o 
  -9   0  10       36.34       39.15      2.94 o 
  -8   0  10        0.25        0.82      1.90 o 
  -7   0  10      174.82      171.39      4.47 o 
  -6   0  10       12.68       10.75      1.36 o 
  -5   0  10      237.43      227.79      3.65 o 
  -4   0  10       13.26       12.60      1.25 o 
  -3   0  10      964.56      939.68     11.34 o 
  -2   0  10      717.88      690.54      7.55 o 
  -1   0  10      516.77      490.90      5.85 o 
   0   0  10      291.36      273.90      3.81 o 
   1   0  10      625.29      609.16      6.81 o 
   2   0  10       77.18       74.37      1.46 o 
   3   0  10      371.59      356.41      5.82 o 
   4   0  10      470.50      449.40     10.81 o 
   5   0  10        8.22        9.25      1.16 o 
   6   0  10       54.93       54.79      2.41 o 
   7   0  10       66.34       68.59      3.54 o 
   8   0  10       91.47      103.92      4.49 o 
   9   0  10       32.99       30.45      2.83 o 
  10   0  10       70.76       71.98      4.28 o 
  11   0  10       19.58       18.04      3.13 o 
 -12   1  10       12.04       14.53      3.93 o 
 -11   1  10        8.73        9.47      2.89 o 
 -10   1  10       56.68       50.14      4.15 o 
  -9   1  10       42.05       43.54      4.43 o 
  -8   1  10      103.24       97.17      5.84 o 
  -7   1  10      178.53      167.63      4.02 o 
  -6   1  10       15.03        7.84      1.59 o 
  -5   1  10      206.25      200.06      3.64 o 
  -4   1  10       14.31       16.53      1.48 o 
  -3   1  10      297.65      291.19      3.99 o 
  -2   1  10       34.94       38.49      1.54 o 
  -1   1  10      726.87      698.60      7.93 o 
   0   1  10      143.56      137.05      2.03 o 
   1   1  10      157.80      165.53      2.68 o 
   2   1  10      381.04      361.49      7.07 o 
   3   1  10      608.78      601.56      8.09 o 
   4   1  10       53.66       54.55      1.98 o 
   5   1  10       11.01        9.17      1.24 o 
   6   1  10        5.22        5.46      1.30 o 
   7   1  10       31.88       27.03      1.73 o 
   8   1  10       72.54       74.42      3.42 o 
   9   1  10       43.20       44.26      2.73 o 
  10   1  10       51.37       58.02      3.63 o 
 -11   2  10        3.70        1.18      2.86 o 
 -10   2  10       10.13        7.04      2.66 o 
  -9   2  10      156.84      172.58      5.14 o 
  -8   2  10       83.46       77.90      3.40 o 
  -7   2  10       42.90       43.58      2.98 o 
  -6   2  10       58.88       63.56      3.19 o 
  -5   2  10        1.02       -1.27      1.27 o 
  -4   2  10      213.39      182.42      3.59 o 
  -3   2  10        1.17        1.08      0.99 o 
  -2   2  10      359.98      356.76      4.52 o 
  -1   2  10        1.23        1.08      0.72 o 
   0   2  10      446.93      444.92      4.85 o 
   1   2  10       60.73       54.90      1.67 o 
   2   2  10      169.35      171.10      2.94 o 
   3   2  10        4.67        4.37      0.80 o 
   4   2  10      390.08      381.85      6.06 o 
   5   2  10       44.60       43.72      1.57 o 
   6   2  10       15.10       10.69      1.73 o 
   7   2  10      122.55      113.09      5.80 o 
   8   2  10       25.63       23.80      3.54 o 
   9   2  10        3.82        0.39      3.34 o 
  10   2  10        0.61        0.00      3.93 o 
 -11   3  10       32.68       30.17      3.78 o 
 -10   3  10       18.99       16.91      2.96 o 
  -9   3  10       48.83       41.31      3.35 o 
  -8   3  10        4.79        1.14      1.91 o 
  -7   3  10      254.58      280.26      5.89 o 
  -6   3  10       61.10       55.84      3.03 o 
  -5   3  10       81.91       84.41      2.88 o 
  -4   3  10       77.26       68.56      3.41 o 
  -3   3  10        1.05       -1.02      1.03 o 
  -2   3  10        1.20        0.57      0.98 o 
  -1   3  10       44.09       36.36      1.54 o 
   0   3  10      419.50      406.32      6.67 o 
   1   3  10       27.02       22.89      1.35 o 
   2   3  10       23.85       22.92      1.07 o 
   3   3  10      134.28      123.61      2.54 o 
   4   3  10      157.21      141.02      5.90 o 
   9   3  10        0.25       -0.98      3.15 o 
 -11   4  10       14.12       15.32      3.42 o 
 -10   4  10       10.17        8.59      2.96 o 
  -9   4  10       13.37       12.11      2.64 o 
  -8   4  10       46.99       48.27      3.89 o 
  -7   4  10       25.10       25.39      2.26 o 
  -6   4  10      299.32      307.95      9.99 o 
  -5   4  10       92.02       94.37      4.04 o 
  -4   4  10       10.64        8.48      1.39 o 
  -3   4  10      121.29      103.39      2.89 o 
  -2   4  10        0.14       -0.47      1.05 o 
  -1   4  10      386.57      349.22      5.53 o 
   0   4  10      155.51      143.99      3.03 o 
   1   4  10       69.38       70.24      2.04 o 
   2   4  10       11.71       10.43      1.20 o 
   3   4  10       60.75       58.59      3.02 o 
   4   4  10       34.31       32.65      5.70 o 
   5   4  10      157.47      140.43      8.85 o 
   6   4  10       51.50       46.62      6.29 o 
 -11   5  10        7.41        6.68      3.51 o 
 -10   5  10       20.11       24.82      3.85 o 
  -9   5  10        8.88        5.96      3.02 o 
  -8   5  10       87.39       82.02      3.69 o 
  -7   5  10       35.08       33.20      2.72 o 
  -6   5  10      222.04      248.28      6.96 o 
  -5   5  10        6.68        7.99      1.81 o 
  -4   5  10      161.42      149.07      6.40 o 
  -3   5  10        2.86        3.12      1.23 o 
  -2   5  10      131.51      120.33      2.61 o 
  -1   5  10        7.66        4.54      2.64 o 
   0   5  10        5.54        3.66      1.27 o 
   1   5  10      218.41      213.20      4.38 o 
   2   5  10        6.86        5.15      1.36 o 
   3   5  10      118.91      111.40      3.40 o 
   4   5  10        0.10        5.31      4.72 o 
   5   5  10       56.15       67.67      7.47 o 
   6   5  10       29.77       29.31      6.69 o 
   7   5  10       41.76       37.37      7.47 o 
 -10   6  10       50.70       55.90      5.35 o 
  -9   6  10       15.66       12.69      4.03 o 
  -8   6  10       11.97       11.70      3.08 o 
  -7   6  10       20.60       17.27      4.72 o 
  -6   6  10        5.22        2.14      2.45 o 
  -5   6  10      116.87      135.07      4.26 o 
  -4   6  10      121.43      129.60      3.88 o 
  -3   6  10        0.61        0.19      2.33 o 
  -2   6  10       36.55       39.19      2.50 o 
  -1   6  10       11.00        7.84      2.24 o 
   0   6  10       17.40       18.51      2.07 o 
   1   6  10        2.80       -0.76      1.54 o 
   2   6  10       66.21       66.61      3.06 o 
   3   6  10       24.49       19.34      2.67 o 
   4   6  10       42.41       52.32      7.08 o 
   5   6  10        0.20       -0.39      5.51 o 
   6   6  10       34.46       50.95      8.06 o 
   7   6  10        9.91        1.77      6.49 o 
  -9   7  10        3.59        0.79      4.03 o 
  -8   7  10        0.47       -2.15      2.77 o 
  -7   7  10        0.49       -3.70      3.70 o 
  -6   7  10        4.28        0.35      2.43 o 
  -5   7  10       78.00       82.11      5.17 o 
  -4   7  10        0.16       -1.63      2.63 o 
  -3   7  10      137.56      155.91      5.82 o 
  -2   7  10       13.13        9.07      1.83 o 
  -1   7  10       11.85        9.53      2.21 o 
   0   7  10        3.62       -0.61      1.73 o 
   1   7  10       29.40       28.39      2.23 o 
   2   7  10       17.76       14.25      3.25 o 
   3   7  10        5.41        3.25      2.95 o 
   4   7  10        1.12       -2.56      5.11 o 
   5   7  10        3.11        0.59      5.90 o 
   6   7  10        0.22        3.74      6.29 o 
  -8   8  10        6.25        1.27      3.27 o 
  -7   8  10        5.22        4.51      2.79 o 
  -6   8  10        3.62        1.97      2.45 o 
  -5   8  10        3.38        5.62      3.39 o 
  -4   8  10       59.05       65.39      4.72 o 
  -3   8  10       41.05       41.67      3.86 o 
  -2   8  10       25.66       33.23      3.71 o 
  -1   8  10       25.47       23.23      3.16 o 
   0   8  10       18.92       17.42      2.20 o 
   1   8  10        3.48        2.86      1.75 o 
   2   8  10       10.89        7.84      2.48 o 
   3   8  10        2.81        3.10      4.62 o 
   4   8  10        1.54        1.77      5.70 o 
   5   8  10       12.62       10.23      6.49 o 
  -7   9  10        0.26        1.74      2.92 o 
  -6   9  10        2.01       -0.56      3.61 o 
  -5   9  10        6.66        1.12      6.49 o 
  -4   9  10       12.19       18.82      4.92 o 
  -3   9  10        0.23        0.10      6.00 o 
  -2   9  10       48.19       52.45      4.38 o 
  -1   9  10        0.42        2.00      2.93 o 
   0   9  10        4.65        5.07      2.20 o 
   1   9  10        2.66        4.73      1.94 o 
   2   9  10        6.63        5.02      5.80 o 
   3   9  10        0.53        1.44      5.21 o 
  -5  10  10        0.17       -1.13      4.82 o 
  -4  10  10        2.14        4.12      3.58 o 
  -3  10  10       11.73       23.41      5.90 o 
  -2  10  10        1.49        4.93      3.58 o 
  -1  10  10        4.45        7.16      4.62 o 
   0  10  10       19.59       30.43      5.02 o 
   1  10  10        6.79       10.13      2.29 o 
  -1 -12  11        2.83        5.28      3.40 o 
   0 -12  11       12.94       10.99      3.44 o 
   1 -12  11       39.80       40.43      4.11 o 
   2 -12  11        0.23       -2.78      2.78 o 
   3 -12  11       32.96       30.40      3.81 o 
   4 -12  11       12.10        9.15      3.20 o 
  -4 -11  11       69.57       71.57      4.60 o 
  -3 -11  11       26.46       25.55      3.66 o 
  -2 -11  11       11.33       11.22      3.25 o 
  -1 -11  11        0.24       -1.21      2.95 o 
   0 -11  11        0.60       -1.28      2.46 o 
   1 -11  11        0.31        2.41      2.51 o 
   2 -11  11       31.01       27.23      3.02 o 
   3 -11  11       74.38       79.37      3.87 o 
   4 -11  11       36.28       42.05      3.35 o 
   5 -11  11        5.95        7.79      2.89 o 
   6 -11  11       14.98       15.17      3.65 o 
   7 -11  11       48.72       54.46      4.56 o 
  -5 -10  11       54.16       52.02      3.66 o 
  -4 -10  11        2.34        6.62      2.86 o 
  -3 -10  11      203.65      221.18      6.05 o 
  -2 -10  11       11.86       16.09      4.14 o 
  -1 -10  11       51.31       51.80      5.22 o 
   0 -10  11       11.68        7.95      3.24 o 
   1 -10  11       84.60       82.69      3.58 o 
   2 -10  11       54.44       52.81      3.20 o 
   3 -10  11        0.40        2.56      2.31 o 
   4 -10  11      126.94      117.22      4.85 o 
   5 -10  11        6.25        6.84      2.54 o 
   6 -10  11       66.40       70.71      4.74 o 
   7 -10  11        3.54        2.62      3.43 o 
   8 -10  11       59.77       66.98      4.73 o 
  -7  -9  11       27.47       36.84      3.14 o 
  -6  -9  11        0.81       -1.78      2.74 o 
  -5  -9  11       42.97       45.51      3.38 o 
  -4  -9  11      151.25      154.69      5.37 o 
  -3  -9  11      278.80      300.53      5.99 o 
  -2  -9  11       46.63       41.99      3.81 o 
  -1  -9  11       89.54       84.72      3.48 o 
   0  -9  11        2.88        1.26      2.06 o 
   1  -9  11       13.26        9.85      2.26 o 
   2  -9  11        1.46       -1.99      2.04 o 
   3  -9  11       15.16       19.42      2.33 o 
   4  -9  11       23.08       17.37      2.37 o 
   5  -9  11        2.62        2.13      2.23 o 
   6  -9  11       14.42       12.70      3.13 o 
   7  -9  11        1.00       -2.18      2.90 o 
   8  -9  11       11.77       14.04      3.50 o 
   9  -9  11       59.29       66.21      6.01 o 
  -8  -8  11        7.64        8.66      3.11 o 
  -7  -8  11        0.34        0.78      2.46 o 
  -6  -8  11       30.63       27.35      3.08 o 
  -5  -8  11        3.23       -2.42      2.42 o 
  -4  -8  11      115.31      123.29      3.99 o 
  -3  -8  11        5.96        7.56      2.08 o 
  -2  -8  11      485.58      494.41      8.08 o 
  -1  -8  11        8.83        6.78      2.00 o 
   0  -8  11      229.63      229.24      6.47 o 
   1  -8  11       22.46       17.19      2.13 o 
   2  -8  11       57.96       57.78      2.54 o 
   3  -8  11      112.65      106.94      3.50 o 
   4  -8  11      140.67      135.68      3.84 o 
   5  -8  11       56.39       53.44      2.60 o 
   6  -8  11       29.38       33.74      2.90 o 
   7  -8  11       63.93       59.37      5.17 o 
   8  -8  11        1.25        2.39      2.53 o 
   9  -8  11       64.36       70.14      3.88 o 
  -8  -7  11        4.30        4.91      2.94 o 
  -7  -7  11       59.95       60.22      3.19 o 
  -6  -7  11       35.30       29.75      2.97 o 
  -5  -7  11        1.16       -1.78      1.78 o 
  -4  -7  11       76.52       68.80      2.88 o 
  -3  -7  11      186.50      170.32      4.21 o 
  -2  -7  11      103.18      112.40      3.54 o 
  -1  -7  11        2.37        0.62      1.65 o 
   0  -7  11      592.82      561.50      8.32 o 
   1  -7  11       88.77       90.68      3.08 o 
   2  -7  11      171.46      154.38      3.75 o 
   3  -7  11      217.90      206.55      4.29 o 
   4  -7  11      220.16      221.60      4.51 o 
   5  -7  11        0.41        0.08      1.65 o 
   6  -7  11       22.04       23.00      2.31 o 
   7  -7  11       26.95       25.83      2.87 o 
   8  -7  11        5.56        3.40      2.36 o 
   9  -7  11        1.43        4.12      2.40 o 
  10  -7  11       49.85       60.55      4.53 o 
  -9  -6  11        0.85        1.27      2.92 o 
  -8  -6  11      136.04      168.51      5.79 o 
  -7  -6  11       45.39       39.69      3.16 o 
  -6  -6  11       12.08       10.96      2.12 o 
  -5  -6  11       22.66       20.73      2.14 o 
  -4  -6  11        1.21       -1.38      1.63 o 
  -3  -6  11        2.10        0.10      1.49 o 
  -2  -6  11       12.82       11.01      1.52 o 
  -1  -6  11      962.76      929.55     13.12 o 
   0  -6  11        5.80        4.49      1.42 o 
   1  -6  11      579.87      575.87      8.31 o 
   2  -6  11       45.21       43.99      2.14 o 
   3  -6  11      667.05      673.41      9.45 o 
   4  -6  11      134.68      132.49      3.43 o 
   5  -6  11      288.69      289.49      5.21 o 
   6  -6  11       45.78       41.78      2.48 o 
   7  -6  11        2.64       -1.00      1.88 o 
   8  -6  11       21.30       15.99      2.25 o 
   9  -6  11        4.32       -0.74      2.87 o 
  10  -6  11       29.88       34.07      3.88 o 
 -10  -5  11       22.04       28.05      3.96 o 
  -9  -5  11        7.55       -0.25      2.85 o 
  -8  -5  11      112.61      123.68      4.81 o 
  -7  -5  11        0.18        0.32      1.95 o 
  -6  -5  11       93.29       95.82      5.36 o 
  -5  -5  11       22.50       19.89      1.97 o 
  -4  -5  11      182.39      174.45      3.97 o 
  -3  -5  11       34.05       26.68      2.08 o 
  -2  -5  11       12.71        7.07      1.46 o 
  -1  -5  11      124.48      105.30      2.79 o 
   0  -5  11      544.25      517.98      7.02 o 
   1  -5  11      938.79      915.16     12.15 o 
   2  -5  11      250.37      245.50      4.36 o 
   3  -5  11       76.04       73.99      2.56 o 
   4  -5  11       78.82       74.61      2.54 o 
   5  -5  11      296.52      284.64      5.48 o 
   6  -5  11        6.49        8.17      1.83 o 
   7  -5  11      148.36      136.65      3.93 o 
   8  -5  11       23.68       26.06      2.97 o 
   9  -5  11        3.65        0.44      2.68 o 
  10  -5  11        5.32        4.10      3.03 o 
 -10  -4  11       30.40       27.04      4.05 o 
  -9  -4  11       47.74       51.00      3.98 o 
  -8  -4  11       22.46       21.39      2.43 o 
  -7  -4  11      152.09      154.19      4.45 o 
  -6  -4  11       62.45       57.48      2.73 o 
  -5  -4  11      275.73      269.10      5.36 o 
  -4  -4  11        1.84        0.14      1.25 o 
  -3  -4  11       24.69       19.55      1.59 o 
  -2  -4  11       18.01       18.87      1.54 o 
  -1  -4  11      242.61      224.93      3.83 o 
   0  -4  11      306.13      289.42      5.98 o 
   1  -4  11        0.01       -1.21      1.21 o 
   2  -4  11      317.78      306.86      4.92 o 
   3  -4  11      393.26      379.55      5.86 o 
   4  -4  11      339.56      334.91      5.27 o 
   5  -4  11       89.76       74.75      2.67 o 
   6  -4  11      625.17      611.63     11.07 o 
   7  -4  11        0.39       -1.14      2.02 o 
   8  -4  11        4.50        6.02      2.41 o 
   9  -4  11        1.86        1.35      2.44 o 
  10  -4  11        0.52       -2.60      2.60 o 
 -11  -3  11       18.29       15.47      4.76 o 
 -10  -3  11        7.39       13.39      3.52 o 
  -9  -3  11      151.52      187.71      5.85 o 
  -8  -3  11        0.28       -0.55      2.23 o 
  -7  -3  11      110.60      119.79      3.95 o 
  -6  -3  11      160.15      169.43      4.43 o 
  -5  -3  11      155.42      162.98      3.33 o 
  -4  -3  11        3.05        2.67      1.18 o 
  -3  -3  11       65.83       53.35      1.80 o 
  -2  -3  11        4.35        2.41      1.16 o 
  -1  -3  11       39.27       35.52      1.61 o 
   0  -3  11      144.57      139.01      2.76 o 
   1  -3  11      272.79      256.75      4.29 o 
   2  -3  11      832.65      824.49     10.84 o 
   3  -3  11        1.39        0.07      1.07 o 
   4  -3  11      196.57      172.20      3.65 o 
   5  -3  11       73.39       78.25      2.60 o 
   6  -3  11       93.51       83.55      3.72 o 
   7  -3  11       28.64       29.94      2.55 o 
   8  -3  11      152.70      156.67      5.00 o 
   9  -3  11       11.90       15.06      2.61 o 
  10  -3  11       12.21       10.07      3.54 o 
 -11  -2  11        0.37       -1.07      3.50 o 
 -10  -2  11       58.38       65.17      4.47 o 
  -9  -2  11       82.70       74.92      3.56 o 
  -8  -2  11      126.01      140.97      4.57 o 
  -7  -2  11        3.21       -0.10      1.93 o 
  -6  -2  11       58.77       54.42      2.11 o 
  -5  -2  11       12.83       11.66      1.36 o 
  -4  -2  11      405.44      398.24      5.41 o 
  -3  -2  11      280.14      266.71      4.02 o 
  -2  -2  11      457.78      446.06      6.59 o 
  -1  -2  11        1.57        1.26      0.98 o 
   0  -2  11      314.44      298.12      4.68 o 
   1  -2  11      163.78      150.02      2.95 o 
   2  -2  11       27.72       32.41      1.49 o 
   3  -2  11      762.82      725.47     10.60 o 
   4  -2  11       77.87       71.98      2.20 o 
   5  -2  11      314.95      300.16      6.22 o 
   6  -2  11        5.18        5.43      1.79 o 
   7  -2  11      181.07      201.25      6.76 o 
   8  -2  11        6.44        5.45      2.14 o 
   9  -2  11      169.64      183.77      8.06 o 
  10  -2  11       26.16       30.37      3.73 o 
 -11  -1  11        6.47        5.58      3.48 o 
 -10  -1  11        4.61        4.36      2.72 o 
  -9  -1  11       42.49       44.46      4.29 o 
  -8  -1  11       62.26       55.47      3.21 o 
  -7  -1  11        2.45       -1.06      1.91 o 
  -6  -1  11      392.75      407.44      9.32 o 
  -5  -1  11      384.78      391.43      6.07 o 
  -4  -1  11      734.23      692.63      8.35 o 
  -3  -1  11       21.06       25.60      1.64 o 
  -2  -1  11      242.86      241.80      3.58 o 
  -1  -1  11       66.78       65.25      2.13 o 
   0  -1  11       24.01       22.29      1.21 o 
   1  -1  11       17.29       17.73      1.17 o 
   2  -1  11      210.88      203.39      3.36 o 
   3  -1  11       32.50       35.97      1.35 o 
   4  -1  11       22.48       23.06      1.76 o 
   5  -1  11      209.43      210.35      4.72 o 
   6  -1  11        5.43        1.84      1.54 o 
   7  -1  11      192.85      191.04      6.27 o 
   8  -1  11      100.67      112.32      8.16 o 
   9  -1  11      127.65      154.29      8.06 o 
  10  -1  11        2.89        2.58      2.91 o 
 -11   0  11        3.99       -3.41      3.41 o 
 -10   0  11       33.28       39.00      3.30 o 
  -9   0  11       74.40       74.28      3.72 o 
  -8   0  11        0.23        0.14      2.10 o 
  -7   0  11      189.25      191.52      5.42 o 
  -6   0  11      101.35       89.75      2.87 o 
  -5   0  11       83.62       79.30      2.72 o 
  -4   0  11       39.99       40.03      1.80 o 
  -3   0  11     1036.57      972.97     11.81 o 
  -2   0  11      341.47      318.40      4.58 o 
  -1   0  11       96.06       98.14      2.20 o 
   0   0  11       11.12       12.48      1.00 o 
   1   0  11      601.15      579.98      7.16 o 
   2   0  11        2.34        3.91      1.06 o 
   3   0  11      180.42      171.34      5.28 o 
   4   0  11      483.01      470.56      9.69 o 
   5   0  11        3.95        6.19      1.23 o 
   6   0  11       64.12       65.39      3.64 o 
   7   0  11        4.79        5.87      2.03 o 
   8   0  11       44.61       51.78      5.02 o 
   9   0  11        5.12        3.96      2.44 o 
  10   0  11       67.21       75.98      4.49 o 
 -11   1  11        0.15       -2.98      2.98 o 
 -10   1  11       22.46       17.86      2.99 o 
  -9   1  11       35.38       37.03      3.05 o 
  -8   1  11       65.33       58.44      3.32 o 
  -7   1  11      120.89      110.26      5.83 o 
  -6   1  11        7.65        6.09      1.81 o 
  -5   1  11       97.84       80.45      2.53 o 
  -4   1  11       26.11       25.61      1.71 o 
  -3   1  11      631.94      604.92      7.80 o 
  -2   1  11       19.65       25.04      1.41 o 
  -1   1  11      556.56      539.07      6.80 o 
   0   1  11       87.92       75.79      1.69 o 
   1   1  11      271.27      271.06      4.84 o 
   2   1  11      123.63      120.24      2.85 o 
   3   1  11      118.87      111.68      2.71 o 
   4   1  11       17.74       16.12      1.42 o 
   5   1  11      101.08       96.88      2.97 o 
   6   1  11       82.42       89.89      3.59 o 
   7   1  11       25.55       25.05      2.46 o 
   8   1  11       28.36       26.63      2.75 o 
   9   1  11       17.69       28.92      4.92 o 
  10   1  11       20.44       25.57      5.31 o 
 -11   2  11        6.14        2.78      3.16 o 
 -10   2  11        7.86       -1.02      2.87 o 
  -9   2  11       59.38       60.34      3.50 o 
  -8   2  11       76.34       71.91      3.34 o 
  -7   2  11       19.46       18.38      2.11 o 
  -6   2  11       11.91       14.27      1.81 o 
  -5   2  11       16.48       17.80      1.92 o 
  -4   2  11      110.55       98.79      2.89 o 
  -3   2  11       26.26       23.75      1.41 o 
  -2   2  11      184.60      186.01      3.10 o 
  -1   2  11       42.85       36.13      1.47 o 
   0   2  11      116.88      123.21      2.17 o 
   1   2  11        0.69        0.41      0.85 o 
   2   2  11       67.85       69.68      1.86 o 
   3   2  11       26.06       28.25      1.44 o 
   4   2  11      278.23      255.93      5.99 o 
   5   2  11      112.55      110.66      3.82 o 
   6   2  11        6.03        8.01      2.56 o 
   7   2  11       48.04       54.68      4.52 o 
   8   2  11        4.31        6.29      3.34 o 
   9   2  11        4.34        9.64      3.93 o 
 -11   3  11       31.94       32.35      3.83 o 
 -10   3  11        3.66        3.17      4.00 o 
  -9   3  11        5.11        7.11      2.68 o 
  -8   3  11       20.03       19.07      2.58 o 
  -7   3  11       98.35       97.65      4.17 o 
  -6   3  11       54.56       46.32      2.35 o 
  -5   3  11       67.28       65.30      2.48 o 
  -4   3  11       13.30       13.31      1.49 o 
  -3   3  11        4.88        1.86      1.35 o 
  -2   3  11        1.72       -0.95      1.18 o 
  -1   3  11      107.57      110.58      2.63 o 
   0   3  11     1547.90     1516.00     24.78 o 
   1   3  11        7.09       10.96      1.30 o 
   2   3  11      373.51      380.56      7.29 o 
   3   3  11       35.13       31.50      1.68 o 
   4   3  11      184.11      181.25      4.01 o 
   5   3  11       14.58       12.29      2.36 o 
   6   3  11       75.97       85.37      5.51 o 
   7   3  11       11.01        9.20      1.93 o 
   9   3  11        0.11        2.16      3.54 o 
 -10   4  11       17.27       22.89      3.55 o 
  -9   4  11       16.15       18.20      3.00 o 
  -8   4  11       33.73       35.99      2.76 o 
  -7   4  11       40.40       44.09      2.69 o 
  -6   4  11       90.81      109.26      4.55 o 
  -5   4  11       13.28       15.27      1.98 o 
  -4   4  11        6.01        3.89      1.57 o 
  -3   4  11       12.23       11.53      1.57 o 
  -2   4  11       20.46       18.72      1.54 o 
  -1   4  11      407.00      400.08      7.96 o 
   0   4  11       35.91       32.11      2.56 o 
   1   4  11      243.08      243.45      4.16 o 
   2   4  11      191.41      188.94      3.99 o 
   3   4  11       56.26       54.08      2.08 o 
   4   4  11        2.68        3.84      1.60 o 
 -10   5  11        5.00        4.80      3.61 o 
  -9   5  11       24.91       26.88      4.79 o 
  -8   5  11       16.76       18.95      2.83 o 
  -7   5  11        5.38       -1.15      3.16 o 
  -6   5  11       64.54       65.36      4.17 o 
  -5   5  11        3.17        0.40      1.75 o 
  -4   5  11      127.45      130.66      4.24 o 
  -3   5  11       13.48       10.76      1.66 o 
  -2   5  11       68.51       68.07      3.21 o 
  -1   5  11        6.46        4.24      1.49 o 
   0   5  11      143.51      134.03      3.48 o 
   1   5  11      119.38      124.93      5.09 o 
   2   5  11        0.08       -0.96      1.53 o 
   3   5  11       28.69       29.48      2.10 o 
   4   5  11       11.33        9.08      2.29 o 
   5   5  11       38.04       37.96      6.88 o 
  -9   6  11        8.64        1.60      4.09 o 
  -8   6  11       19.70       24.16      3.46 o 
  -7   6  11       11.69       12.10      2.88 o 
  -6   6  11        0.58       -1.68      2.36 o 
  -5   6  11       81.07       92.52      8.23 o 
  -4   6  11       44.54       40.25      2.34 o 
  -3   6  11        1.98        1.55      2.07 o 
  -2   6  11       37.10       33.95      2.44 o 
  -1   6  11       53.15       45.50      2.37 o 
   0   6  11       10.43        8.96      2.05 o 
   1   6  11        1.69       -3.07      3.07 o 
   2   6  11       40.90       45.41      3.07 o 
   3   6  11      107.35       96.49     15.23 o 
   4   6  11       15.89       19.47      6.10 o 
   5   6  11        1.88        0.39      5.51 o 
   6   6  11       16.92       20.85      6.88 o 
  -9   7  11       21.13       27.20      5.61 o 
  -8   7  11        0.53       -3.03      3.03 o 
  -7   7  11        1.17       -2.68      2.68 o 
  -6   7  11        1.11       -2.41      2.41 o 
  -5   7  11       34.08       35.94      2.87 o 
  -4   7  11        1.19       -0.64      3.02 o 
  -3   7  11       55.46       59.31      3.70 o 
  -2   7  11        0.17       -1.96      2.56 o 
  -1   7  11        0.24       -3.00      3.00 o 
   0   7  11        1.08       -1.14      1.95 o 
   1   7  11        6.01        2.78      1.87 o 
   2   7  11       42.48       45.43      3.82 o 
   3   7  11        0.43       -3.54      3.54 o 
   4   7  11       12.20       14.95      6.29 o 
   5   7  11        1.97        1.97      6.29 o 
  -8   8  11        6.65        5.91      3.36 o 
  -7   8  11        5.19       -1.81      2.76 o 
  -6   8  11        0.16       -3.53      3.53 o 
  -5   8  11        5.96        2.10      3.39 o 
  -4   8  11       29.61       24.30      3.86 o 
  -3   8  11       26.00       27.28      3.75 o 
  -2   8  11       13.27       11.90      3.74 o 
  -1   8  11        9.63       12.64      3.70 o 
   0   8  11       15.70       16.04      2.07 o 
   1   8  11       10.96        9.09      1.84 o 
   2   8  11        9.15       11.96      3.98 o 
   3   8  11       11.57        6.52      2.51 o 
   4   8  11        0.18        1.77      6.10 o 
  -6   9  11       14.07       10.55      4.37 o 
  -5   9  11        3.60       -2.78      3.84 o 
  -4   9  11        6.97        9.81      3.67 o 
  -3   9  11        0.76        2.89      3.19 o 
  -2   9  11       26.95       35.21      5.90 o 
  -1   9  11        5.25        6.61      2.53 o 
   0   9  11        6.36       11.61      2.45 o 
   1   9  11        1.59        4.02      1.98 o 
   2   9  11       14.16       15.01      3.09 o 
   0 -12  12        2.14       -1.66      3.47 o 
   1 -12  12       57.34       62.91      6.58 o 
   2 -12  12        2.72       -0.60      3.09 o 
   3 -12  12       41.96       38.65      3.76 o 
  -3 -11  12        3.71        7.37      3.55 o 
  -2 -11  12       31.11       27.44      3.75 o 
  -1 -11  12        1.99        1.68      3.18 o 
   0 -11  12        6.78        7.59      2.77 o 
   1 -11  12       15.82       13.76      3.40 o 
   2 -11  12       32.31       24.25      3.14 o 
   3 -11  12      222.26      231.54      6.45 o 
   4 -11  12       20.86       20.31      3.20 o 
   5 -11  12       25.11       26.90      3.45 o 
   6 -11  12       12.98        9.73      3.76 o 
  -5 -10  12       16.95       16.59      3.87 o 
  -4 -10  12        0.08       -3.24      3.24 o 
  -3 -10  12      125.63      157.11      7.66 o 
  -2 -10  12       12.42       17.50      6.21 o 
  -1 -10  12       23.38       23.27      2.86 o 
   0 -10  12        3.05        3.38      2.48 o 
   1 -10  12        0.71       -1.70      2.41 o 
   2 -10  12       81.34       89.40      5.45 o 
   3 -10  12       38.61       29.81      3.01 o 
   4 -10  12       83.25       89.35      3.90 o 
   5 -10  12        8.47        4.71      2.74 o 
   6 -10  12       42.63       46.17      7.22 o 
   7 -10  12        7.27       10.95      3.74 o 
  -6  -9  12        3.38        1.90      3.47 o 
  -5  -9  12       66.89       66.86      4.46 o 
  -4  -9  12       58.69       61.74      4.15 o 
  -3  -9  12      147.37      166.26      5.35 o 
  -2  -9  12       45.36       49.18      3.13 o 
  -1  -9  12       87.88       94.68      5.73 o 
   0  -9  12       28.16       24.11      2.59 o 
   1  -9  12       10.09       11.14      2.38 o 
   2  -9  12       11.34        8.86      2.33 o 
   3  -9  12       11.93       10.25      2.33 o 
   4  -9  12       49.76       52.22      3.11 o 
   5  -9  12       18.93       22.22      2.74 o 
   6  -9  12       82.30       77.66      5.20 o 
   7  -9  12       14.44       14.06      3.42 o 
   8  -9  12       25.56       32.40      3.93 o 
  -7  -8  12        1.46       -1.85      3.32 o 
  -6  -8  12       85.30       85.26      5.77 o 
  -5  -8  12       16.36       13.31      3.28 o 
  -4  -8  12       53.42       49.83      4.17 o 
  -3  -8  12        0.11       -1.70      2.28 o 
  -2  -8  12      233.54      236.12      6.22 o 
  -1  -8  12        5.70        5.90      2.20 o 
   0  -8  12      100.05      107.19      4.04 o 
   1  -8  12       15.25       12.88      2.28 o 
   2  -8  12      109.32      106.30      3.82 o 
   3  -8  12        7.78        5.99      1.90 o 
   4  -8  12       47.18       46.39      2.59 o 
   5  -8  12       48.65       42.29      2.98 o 
   6  -8  12       36.68       32.22      2.85 o 
   7  -8  12       56.23       62.51      3.51 o 
   8  -8  12        0.01        0.60      2.74 o 
   9  -8  12       61.51       69.03      3.94 o 
  -8  -7  12        1.18        2.53      3.55 o 
  -7  -7  12      122.26      162.39      8.17 o 
  -6  -7  12      141.13      144.52      6.17 o 
  -5  -7  12        1.16       -2.22      2.22 o 
  -4  -7  12       82.06       74.53      3.41 o 
  -3  -7  12      274.36      257.09      5.76 o 
  -2  -7  12      200.44      193.15      4.89 o 
  -1  -7  12       66.48       69.97      4.91 o 
   0  -7  12      383.85      391.78      6.50 o 
   1  -7  12       35.09       35.43      2.21 o 
   2  -7  12       37.16       33.77      2.14 o 
   3  -7  12        0.53        0.45      1.67 o 
   4  -7  12       86.04       83.27      2.98 o 
   5  -7  12       16.26       14.05      2.27 o 
   6  -7  12       21.66       21.38      2.47 o 
   7  -7  12      119.74      126.50      4.62 o 
   8  -7  12       12.17       15.38      2.62 o 
   9  -7  12       31.24       40.74      4.16 o 
  -9  -6  12        1.96        0.08      3.49 o 
  -8  -6  12       55.02       54.87      4.36 o 
  -7  -6  12       37.41       40.47      3.77 o 
  -6  -6  12        7.69        5.87      2.39 o 
  -5  -6  12       89.59       93.79      3.79 o 
  -4  -6  12       53.68       41.47      2.81 o 
  -3  -6  12       81.59       77.24      4.60 o 
  -2  -6  12       27.10       27.54      2.12 o 
  -1  -6  12      287.46      282.77      5.75 o 
   0  -6  12       10.68        9.35      1.77 o 
   1  -6  12      178.55      171.20      3.91 o 
   2  -6  12      216.73      214.60      4.45 o 
   3  -6  12      298.14      291.07      5.19 o 
   4  -6  12       57.81       58.02      2.45 o 
   5  -6  12      147.24      148.73      4.24 o 
   6  -6  12       92.86       97.69      3.63 o 
   7  -6  12        0.25       -1.95      1.95 o 
   8  -6  12        8.08        7.46      2.94 o 
   9  -6  12       15.89       16.72      3.36 o 
  10  -6  12       10.71       18.40      3.67 o 
  -9  -5  12        6.69        6.01      3.54 o 
  -8  -5  12       18.09       16.54      3.44 o 
  -7  -5  12        2.70        3.02      2.33 o 
  -6  -5  12       89.17       87.64      3.68 o 
  -5  -5  12      101.18       93.00      3.66 o 
  -4  -5  12       45.04       44.07      2.81 o 
  -3  -5  12       34.03       35.69      3.94 o 
  -2  -5  12        9.28        2.63      1.58 o 
  -1  -5  12      431.88      420.14      6.58 o 
   0  -5  12       67.13       63.92      2.48 o 
   1  -5  12     1055.35     1038.03     13.71 o 
   2  -5  12      164.29      164.19      3.66 o 
   3  -5  12       36.03       33.56      1.96 o 
   4  -5  12        6.41        1.41      1.71 o 
   5  -5  12       68.05       59.33      2.67 o 
   6  -5  12        1.69        0.22      1.71 o 
   7  -5  12       54.49       52.59      2.64 o 
   8  -5  12       19.43       25.61      3.12 o 
   9  -5  12        6.77        7.00      2.96 o 
  10  -5  12        0.11       -3.08      3.08 o 
 -10  -4  12       19.53       21.45      3.87 o 
  -9  -4  12       22.13       24.28      3.73 o 
  -8  -4  12        9.20        9.03      2.61 o 
  -7  -4  12       95.98       88.98      3.76 o 
  -6  -4  12       49.65       45.92      2.98 o 
  -5  -4  12      124.20      134.89      4.34 o 
  -4  -4  12       90.85       91.32      3.87 o 
  -3  -4  12      142.27      115.56      3.30 o 
  -2  -4  12       76.35       70.51      3.41 o 
  -1  -4  12       15.38        8.53      1.60 o 
   0  -4  12      372.61      357.97      5.73 o 
   1  -4  12        2.07        1.42      1.35 o 
   2  -4  12      121.97      117.76      3.02 o 
   3  -4  12      184.07      165.54      3.51 o 
   4  -4  12      112.28      115.56      3.44 o 
   5  -4  12        5.72        1.59      1.70 o 
   6  -4  12      283.59      277.44      6.92 o 
   7  -4  12        1.00        3.81      2.25 o 
   8  -4  12        7.51        7.52      2.58 o 
   9  -4  12        2.08        2.96      2.67 o 
  10  -4  12        0.16        0.30      2.88 o 
 -10  -3  12        1.33        3.44      3.43 o 
  -9  -3  12       80.35       91.57      4.10 o 
  -8  -3  12        0.43        1.11      2.50 o 
  -7  -3  12      112.58      119.84      4.87 o 
  -6  -3  12      246.98      263.40      5.90 o 
  -5  -3  12      101.39      109.97      3.53 o 
  -4  -3  12        3.02        2.86      1.47 o 
  -3  -3  12      118.29      116.20      3.03 o 
  -2  -3  12      337.18      324.70      5.40 o 
  -1  -3  12       49.82       51.25      2.27 o 
   0  -3  12      209.16      196.78      3.75 o 
   1  -3  12      158.49      148.98      3.25 o 
   2  -3  12      960.31      938.57     12.65 o 
   3  -3  12        8.80       13.13      1.59 o 
   4  -3  12      189.23      185.35      3.97 o 
   5  -3  12       32.52       33.10      1.93 o 
   6  -3  12       46.37       40.17      2.71 o 
   7  -3  12       64.13       63.05      3.26 o 
   8  -3  12       81.53       77.82      3.69 o 
   9  -3  12        8.66       13.39      4.33 o 
  10  -3  12        7.27        9.67      3.59 o 
 -10  -2  12       49.09       54.30      4.38 o 
  -9  -2  12       32.70       28.41      3.01 o 
  -8  -2  12      132.73      159.79      8.72 o 
  -7  -2  12        8.62        3.85      2.19 o 
  -6  -2  12      202.37      215.97      5.20 o 
  -5  -2  12       52.75       44.46      2.64 o 
  -4  -2  12      524.10      556.03      7.56 o 
  -3  -2  12      388.79      387.16      7.51 o 
  -2  -2  12       46.28       52.37      2.11 o 
  -1  -2  12      147.44      149.11      3.26 o 
   0  -2  12       14.06       10.71      1.39 o 
   1  -2  12        1.61       -1.08      1.18 o 
   2  -2  12        0.02        1.29      1.26 o 
   3  -2  12      191.70      203.48      4.01 o 
   4  -2  12       33.67       30.17      2.25 o 
   5  -2  12      148.22      156.30      4.51 o 
   6  -2  12        8.35        7.17      2.00 o 
   7  -2  12       64.90       71.60      3.29 o 
   8  -2  12       20.87       20.11      3.25 o 
   9  -2  12       50.78       59.60      5.80 o 
  10  -2  12        9.24        9.70      3.38 o 
 -10  -1  12       11.53       15.15      3.04 o 
  -9  -1  12        7.71        9.63      2.71 o 
  -8  -1  12       65.53       61.04      3.32 o 
  -7  -1  12       17.70       14.62      2.67 o 
  -6  -1  12      411.36      431.66      8.11 o 
  -5  -1  12       69.85       78.05      3.71 o 
  -4  -1  12      581.75      579.55      7.80 o 
  -3  -1  12        8.59       13.31      1.41 o 
  -2  -1  12      562.76      562.13      9.03 o 
  -1  -1  12       63.63       60.58      2.28 o 
   0  -1  12       31.93       27.73      1.53 o 
   1  -1  12       12.68       13.10      1.37 o 
   2  -1  12      455.79      471.61      9.42 o 
   3  -1  12      373.91      370.99      7.31 o 
   4  -1  12       16.51       12.22      1.77 o 
   5  -1  12      145.80      147.81      4.14 o 
   6  -1  12        0.69       -1.75      1.75 o 
   7  -1  12      164.91      169.06      7.28 o 
   8  -1  12        5.53       10.76      2.79 o 
   9  -1  12       67.47       64.71      4.06 o 
  10  -1  12        5.66        4.80      2.98 o 
 -11   0  12        0.45       -3.60      3.60 o 
 -10   0  12        4.36        0.62      2.86 o 
  -9   0  12      122.68      147.42      9.82 o 
  -8   0  12        1.10        0.05      2.24 o 
  -7   0  12       72.98       83.77      3.89 o 
  -6   0  12       57.32       48.13      2.25 o 
  -5   0  12        1.76       -0.11      1.45 o 
  -4   0  12       10.00        8.04      1.44 o 
  -3   0  12      651.34      695.15      8.89 o 
  -2   0  12      162.71      158.25      3.08 o 
  -1   0  12        8.23       10.46      1.14 o 
   0   0  12       40.04       42.12      2.75 o 
   1   0  12       23.53       20.30      1.50 o 
   2   0  12       19.29       21.24      1.85 o 
   3   0  12       55.60       55.24      2.55 o 
   4   0  12      144.77      146.90      3.89 o 
   5   0  12        0.79        2.48      1.93 o 
   6   0  12       54.71       58.18      4.52 o 
   7   0  12       24.13       26.12      2.79 o 
   8   0  12       22.99       33.86      4.92 o 
   9   0  12        1.46        4.02      3.05 o 
 -11   1  12        5.17       -1.28      3.25 o 
 -10   1  12        7.35        0.57      3.04 o 
  -9   1  12        0.41       -2.69      2.69 o 
  -8   1  12        2.70        3.36      2.40 o 
  -7   1  12      123.88      124.69      4.92 o 
  -6   1  12        2.40        4.53      1.76 o 
  -5   1  12       64.29       59.95      2.26 o 
  -4   1  12       28.43       31.82      2.04 o 
  -3   1  12      361.47      346.15      5.13 o 
  -2   1  12        5.54        7.83      1.14 o 
  -1   1  12      278.72      281.26      4.52 o 
   0   1  12       13.26       18.46      1.18 o 
   1   1  12      110.13      106.44      3.35 o 
   2   1  12        3.70        1.72      1.43 o 
   3   1  12      102.13       98.62      3.13 o 
   4   1  12        1.12        2.42      1.79 o 
   5   1  12       75.79       79.96      3.84 o 
   6   1  12      191.38      209.04      7.08 o 
   7   1  12        0.47        2.56      2.07 o 
   8   1  12       38.46       40.62      2.56 o 
   9   1  12        4.25       10.62      4.52 o 
 -10   2  12        3.31       -2.89      2.89 o 
  -9   2  12       22.10       21.74      2.97 o 
  -8   2  12       36.45       31.99      2.97 o 
  -7   2  12        1.78        4.86      2.04 o 
  -6   2  12       51.36       60.65      4.51 o 
  -5   2  12      210.18      193.87      4.22 o 
  -4   2  12        1.37        0.90      1.44 o 
  -3   2  12        1.72       -0.91      1.19 o 
  -2   2  12      296.52      285.21      5.84 o 
  -1   2  12       97.12       93.81      2.48 o 
   0   2  12      275.42      292.26      9.93 o 
   1   2  12       90.80       95.79      4.53 o 
   2   2  12       94.28       94.15      4.29 o 
   3   2  12        1.22        2.51      1.39 o 
   4   2  12       57.88       57.00      3.16 o 
   5   2  12       61.27       54.61      2.74 o 
   6   2  12       30.27       31.28      3.93 o 
   7   2  12       18.15       26.75      3.93 o 
   8   2  12        7.13        6.29      3.74 o 
   9   2  12       20.23       29.31      4.92 o 
 -10   3  12       11.07       11.39      3.29 o 
  -9   3  12        3.02        2.81      2.78 o 
  -8   3  12        0.55       -2.39      2.39 o 
  -7   3  12       38.96       38.15      2.74 o 
  -6   3  12       81.93       71.68      3.26 o 
  -5   3  12       13.24        9.54      1.97 o 
  -4   3  12        5.16        5.09      1.67 o 
  -3   3  12       41.46       38.41      2.53 o 
  -2   3  12       12.33       12.67      1.53 o 
  -1   3  12       23.72       24.05      2.18 o 
   0   3  12      266.52      259.73      5.74 o 
   1   3  12        0.92        0.07      1.59 o 
   2   3  12      116.93      113.99      7.38 o 
   3   3  12       12.14        9.39      1.53 o 
   4   3  12        9.43        6.73      1.29 o 
   5   3  12        1.80        2.16      2.75 o 
   6   3  12       43.72       37.96      3.93 o 
   7   3  12       53.12       71.40      6.29 o 
   8   3  12       15.02       16.13      3.93 o 
 -10   4  12        6.23        3.88      4.58 o 
  -9   4  12        5.02       -0.66      3.34 o 
  -8   4  12       11.84        8.41      3.13 o 
  -7   4  12       44.89       38.64      2.77 o 
  -6   4  12       10.38        9.25      2.35 o 
  -5   4  12       39.32       34.66      3.35 o 
  -4   4  12       15.67       15.64      1.95 o 
  -3   4  12       15.34       12.25      2.04 o 
  -2   4  12        9.69        4.47      1.98 o 
  -1   4  12       26.03       30.90      2.38 o 
   0   4  12       35.28       32.55      2.30 o 
   1   4  12       66.96       72.73      3.95 o 
   2   4  12      112.00      107.13      4.21 o 
   3   4  12       29.02       34.02      2.11 o 
   4   4  12        4.65        2.75      1.81 o 
   5   4  12       37.33       35.59      2.49 o 
  -9   5  12        6.80        9.84      3.73 o 
  -8   5  12        5.44        3.18      3.15 o 
  -7   5  12        0.28       -2.57      2.57 o 
  -6   5  12       21.17       19.97      3.20 o 
  -5   5  12        3.06       -1.98      1.98 o 
  -4   5  12        9.05       11.61      1.94 o 
  -3   5  12       28.93       30.49      2.79 o 
  -2   5  12       76.01       63.91      3.62 o 
  -1   5  12       79.31       69.76      4.42 o 
   0   5  12       29.65       23.29      2.83 o 
   1   5  12       97.17      101.10      4.71 o 
   2   5  12        1.82        2.64      2.58 o 
   3   5  12       40.44       52.13      4.52 o 
   4   5  12       13.06        7.87      3.15 o 
  -9   6  12        8.55        7.02      3.79 o 
  -8   6  12       19.13       22.47      4.23 o 
  -7   6  12       22.90       23.42      2.89 o 
  -6   6  12        6.53        2.78      2.37 o 
  -5   6  12       23.91       27.91      3.36 o 
  -4   6  12       46.42       54.64      3.16 o 
  -3   6  12       15.99       13.63      2.63 o 
  -2   6  12       27.00       25.38      2.78 o 
  -1   6  12        7.63        2.76      2.25 o 
   0   6  12        5.97        2.00      3.89 o 
   1   6  12        0.24       -2.78      2.78 o 
   2   6  12       19.12       22.61      3.29 o 
   3   6  12       19.88       17.02      6.49 o 
   4   6  12        8.72        5.08      5.21 o 
   5   6  12        2.54        0.20      5.90 o 
  -8   7  12        0.06       -6.03      7.77 o 
  -7   7  12        4.28        1.47      3.50 o 
  -6   7  12        0.01       -2.52      2.52 o 
  -5   7  12       15.43       17.16      3.26 o 
  -4   7  12        2.48       -2.35      2.35 o 
  -3   7  12       35.14       35.75      2.88 o 
  -2   7  12       17.48       11.57      2.29 o 
  -1   7  12        0.76       -2.20      2.20 o 
   0   7  12        6.33        3.28      2.28 o 
   1   7  12       11.56        8.25      2.25 o 
   2   7  12       20.00       19.54      3.53 o 
   3   7  12        9.25        6.51      5.11 o 
   4   7  12       14.58       20.46      7.08 o 
  -6   8  12        7.74        3.99      4.17 o 
  -5   8  12       13.48       11.81      8.46 o 
  -4   8  12       14.32       22.12      3.36 o 
  -3   8  12       31.39       34.07      3.41 o 
  -2   8  12        0.02       -3.02      3.02 o 
  -1   8  12        3.91        0.11      2.56 o 
   0   8  12        1.89       -0.99      2.90 o 
   1   8  12        0.14       -1.82      1.82 o 
   2   8  12        0.87       -2.17      2.17 o 
  -4   9  12        2.65        0.48      3.67 o 
  -3   9  12        0.41        0.69      3.48 o 
  -2   9  12       13.39       11.92      5.02 o 
  -1   9  12        3.16        2.47      3.05 o 
  -2 -11  13       32.85       39.58      4.24 o 
  -1 -11  13        1.59        3.06      3.44 o 
   0 -11  13       14.67       10.21      3.10 o 
   1 -11  13       29.19       23.58      3.26 o 
   2 -11  13       14.70       13.66      3.21 o 
   3 -11  13      117.45      134.95      5.39 o 
   4 -11  13        1.98        1.76      3.12 o 
  -4 -10  13       11.94       13.72      3.78 o 
  -3 -10  13       36.61       43.13      4.21 o 
  -2 -10  13        7.48        4.03      2.75 o 
  -1 -10  13        2.68       -0.77      2.65 o 
   0 -10  13        0.61       -2.26      2.58 o 
   1 -10  13       18.37       16.64      2.87 o 
   2 -10  13        8.69        9.77      2.82 o 
   3 -10  13        0.56        2.11      2.75 o 
   4 -10  13      100.07      117.99      8.00 o 
   5 -10  13        0.23       -2.43      3.36 o 
   6 -10  13       10.30        6.55      3.62 o 
  -5  -9  13       67.23       72.99      4.86 o 
  -4  -9  13       13.03       10.14      3.47 o 
  -3  -9  13       32.37       36.26      5.78 o 
  -2  -9  13       33.59       20.79      2.85 o 
  -1  -9  13       15.46       16.92      2.71 o 
   0  -9  13       17.24       14.27      2.66 o 
   1  -9  13       21.19       21.15      2.70 o 
   2  -9  13       10.16        8.46      2.58 o 
   3  -9  13      104.95       95.91      3.93 o 
   4  -9  13       98.64       92.74      3.99 o 
   5  -9  13       25.44       28.47      4.95 o 
   6  -9  13      102.05      112.31      5.18 o 
   7  -9  13       16.52       12.89      3.65 o 
  -6  -8  13       90.33       98.51      5.25 o 
  -5  -8  13       42.85       45.58      4.16 o 
  -4  -8  13       74.13       66.49      3.95 o 
  -3  -8  13        1.04        1.94      2.90 o 
  -2  -8  13      196.42      210.37      5.66 o 
  -1  -8  13       24.06       25.22      2.67 o 
   0  -8  13        6.66        6.85      2.23 o 
   1  -8  13        6.99        4.74      2.23 o 
   2  -8  13        0.84       -0.09      2.22 o 
   3  -8  13       69.68       64.10      3.03 o 
   4  -8  13        2.38        3.98      2.34 o 
   5  -8  13       49.67       56.31      3.66 o 
   6  -8  13       12.46       13.49      2.77 o 
   7  -8  13       16.22       18.50      2.95 o 
   8  -8  13        1.31       -2.98      2.98 o 
  -7  -7  13       34.10       42.28      5.10 o 
  -6  -7  13      104.92      120.97      7.70 o 
  -5  -7  13        3.80       -0.27      2.40 o 
  -4  -7  13      112.02      112.12      6.92 o 
  -3  -7  13       53.96       42.36      2.93 o 
  -2  -7  13      152.40      158.34      4.74 o 
  -1  -7  13       82.34       78.47      6.95 o 
   0  -7  13      232.20      227.43      4.93 o 
   1  -7  13        9.63        9.27      2.09 o 
   2  -7  13        3.37        3.67      1.80 o 
   3  -7  13        1.82        3.59      1.86 o 
   4  -7  13       48.62       43.72      2.85 o 
   5  -7  13       53.65       57.72      3.66 o 
   6  -7  13       16.45       13.93      2.54 o 
   7  -7  13      205.45      222.26      9.31 o 
   8  -7  13        0.28        1.35      3.36 o 
  -8  -6  13        8.17        4.08      3.55 o 
  -7  -6  13        6.91        7.37      3.97 o 
  -6  -6  13        4.24        5.50      2.61 o 
  -5  -6  13      104.56      109.46      5.87 o 
  -4  -6  13       72.54       59.33      5.11 o 
  -3  -6  13      169.64      168.07      6.25 o 
  -2  -6  13        0.40        0.05      1.96 o 
  -1  -6  13      160.26      161.91      4.13 o 
   0  -6  13       23.06       25.94      2.12 o 
   1  -6  13       64.02       68.11      2.73 o 
   2  -6  13      112.99      104.36      3.69 o 
   3  -6  13       58.78       56.89      2.59 o 
   4  -6  13        1.63        0.46      1.90 o 
   5  -6  13        0.82        0.33      1.99 o 
   6  -6  13       91.01      102.13      6.16 o 
   7  -6  13        9.96       13.55      2.32 o 
   8  -6  13        7.31        7.27      3.17 o 
   9  -6  13        2.42       -2.75      3.25 o 
  -9  -5  13        0.70       -1.77      3.56 o 
  -8  -5  13        0.49       -3.31      3.31 o 
  -7  -5  13        2.98        2.91      2.46 o 
  -6  -5  13       46.74       41.53      3.08 o 
  -5  -5  13      102.10       86.17      3.60 o 
  -4  -5  13       14.77       11.94      2.28 o 
  -3  -5  13       19.98       15.94      2.20 o 
  -2  -5  13        4.07        1.84      1.70 o 
  -1  -5  13      347.88      339.42      6.56 o 
   0  -5  13      231.97      226.07      4.83 o 
   1  -5  13      603.93      595.50      8.70 o 
   2  -5  13      121.11      130.49      4.34 o 
   3  -5  13       15.58       19.90      3.09 o 
   4  -5  13        2.55        2.88      1.81 o 
   5  -5  13       11.30       12.94      2.06 o 
   6  -5  13       10.08        8.17      1.95 o 
   7  -5  13       25.74       27.47      3.12 o 
   8  -5  13       36.92       41.82      3.60 o 
   9  -5  13        2.38       -0.23      3.01 o 
  -9  -4  13        1.83        7.22      3.46 o 
  -8  -4  13        2.57        0.01      2.65 o 
  -7  -4  13       34.08       25.35      2.92 o 
  -6  -4  13        1.44        0.16      2.26 o 
  -5  -4  13       59.72       46.29      2.85 o 
  -4  -4  13       42.91       37.43      2.70 o 
  -3  -4  13       22.81       16.20      1.93 o 
  -2  -4  13      137.70      118.14      3.77 o 
  -1  -4  13        8.23        4.85      1.63 o 
   0  -4  13      471.76      452.93      7.61 o 
   1  -4  13        5.46        6.79      1.61 o 
   2  -4  13      140.40      140.32      4.83 o 
   3  -4  13       72.73       65.79      2.70 o 
   4  -4  13       13.04       14.79      1.86 o 
   5  -4  13        8.30        7.88      1.81 o 
   6  -4  13      115.40      128.96      8.82 o 
   7  -4  13       14.90       18.91      2.71 o 
   8  -4  13        3.14        2.71      2.66 o 
   9  -4  13       17.04       19.49      3.22 o 
  -9  -3  13       68.61       78.44      5.86 o 
  -8  -3  13        8.93        6.08      3.21 o 
  -7  -3  13       51.57       54.52      3.39 o 
  -6  -3  13       94.11       89.82      3.70 o 
  -5  -3  13      241.08      236.52      5.79 o 
  -4  -3  13       16.20       16.83      1.96 o 
  -3  -3  13       40.86       39.23      2.71 o 
  -2  -3  13      154.87      144.10      3.64 o 
  -1  -3  13        8.81        4.81      1.60 o 
   0  -3  13      295.84      282.88      4.92 o 
   1  -3  13       24.05       25.82      1.76 o 
   2  -3  13      368.61      366.69      6.49 o 
   3  -3  13       81.13       96.70      3.19 o 
   4  -3  13      465.49      452.21      7.45 o 
   5  -3  13        0.34        0.73      2.07 o 
   6  -3  13      118.51      115.23      4.54 o 
   7  -3  13       72.64       72.89      5.08 o 
   8  -3  13       64.20       67.19      3.66 o 
   9  -3  13       33.82       42.08      4.39 o 
 -10  -2  13       49.63       58.28      4.76 o 
  -9  -2  13       14.69       20.20      3.07 o 
  -8  -2  13       95.65      124.18      9.85 o 
  -7  -2  13        7.81        5.99      2.61 o 
  -6  -2  13       30.79       31.22      2.73 o 
  -5  -2  13       35.89       35.37      2.35 o 
  -4  -2  13       22.13       20.05      1.81 o 
  -3  -2  13      124.54      114.56      3.13 o 
  -2  -2  13       18.45       12.24      1.52 o 
  -1  -2  13       25.72       22.38      1.73 o 
   0  -2  13       10.29        7.35      1.43 o 
   1  -2  13       68.91       77.43      2.77 o 
   2  -2  13       58.28       49.84      2.47 o 
   3  -2  13      393.71      386.20     10.48 o 
   4  -2  13      140.15      125.49      4.26 o 
   5  -2  13       67.82       72.29      3.23 o 
   6  -2  13       32.17       36.97      2.69 o 
   7  -2  13       29.70       28.19      3.44 o 
   8  -2  13       37.94       37.51      3.78 o 
   9  -2  13        5.78        7.77      3.35 o 
 -10  -1  13       33.12       37.73      3.63 o 
  -9  -1  13        3.96        9.02      2.89 o 
  -8  -1  13      178.92      215.61      9.97 o 
  -7  -1  13       31.85       27.56      2.74 o 
  -6  -1  13       26.62       24.76      2.31 o 
  -5  -1  13        4.48        3.96      1.62 o 
  -4  -1  13       43.15       33.76      1.94 o 
  -3  -1  13        3.41        4.30      1.42 o 
  -2  -1  13      429.14      420.53      5.97 o 
  -1  -1  13       17.01       16.80      1.37 o 
   0  -1  13        7.09        0.85      1.36 o 
   1  -1  13       18.17       16.45      1.53 o 
   2  -1  13      208.84      197.37      3.94 o 
   3  -1  13      238.42      241.83      6.10 o 
   4  -1  13       22.57       31.08      2.32 o 
   5  -1  13      155.87      150.47      5.89 o 
   6  -1  13       12.32       19.17      2.97 o 
   7  -1  13       42.88       42.28      3.44 o 
   8  -1  13       21.50       24.54      4.33 o 
   9  -1  13       35.01       34.79      3.60 o 
 -10   0  13        0.31       -3.03      3.03 o 
  -9   0  13       86.13       79.63      4.12 o 
  -8   0  13        5.38        7.48      3.81 o 
  -7   0  13       47.98       55.42      5.22 o 
  -6   0  13       58.92       51.88      2.63 o 
  -5   0  13       59.36       58.53      2.40 o 
  -4   0  13       63.61       57.22      2.28 o 
  -3   0  13      153.32      156.68      3.37 o 
  -2   0  13       11.72       10.79      1.34 o 
  -1   0  13       17.27       21.58      1.49 o 
   0   0  13       40.21       43.22      1.74 o 
   1   0  13        0.69       -1.19      1.19 o 
   2   0  13        0.88       -1.63      1.63 o 
   3   0  13        3.93        0.87      1.66 o 
   4   0  13      124.59      129.50      3.96 o 
   5   0  13        6.44        8.31      2.32 o 
   6   0  13       35.05       33.55      3.07 o 
   7   0  13       31.79       26.01      2.83 o 
   8   0  13       35.21       37.25      3.20 o 
   9   0  13        0.29        0.31      2.40 o 
 -10   1  13       23.21       18.60      3.47 o 
  -9   1  13       10.23        3.12      3.05 o 
  -8   1  13        0.25        2.64      2.59 o 
  -7   1  13      174.71      219.50     11.16 o 
  -6   1  13        0.12        0.01      1.85 o 
  -5   1  13       69.32       76.68      2.63 o 
  -4   1  13        3.52        4.39      1.42 o 
  -3   1  13        7.95        6.22      1.44 o 
  -2   1  13       66.54       80.16      2.60 o 
  -1   1  13      272.49      279.41      4.61 o 
   0   1  13        5.18        5.86      1.05 o 
   1   1  13       58.82       64.10      3.01 o 
   2   1  13       28.54       22.76      1.96 o 
   3   1  13      165.48      160.68      4.23 o 
   4   1  13       63.37       61.54      3.54 o 
   5   1  13        3.49        3.08      2.13 o 
   6   1  13      109.90      115.68      6.88 o 
   7   1  13        6.74       12.56      2.20 o 
   8   1  13        2.70        2.75      4.33 o 
 -10   2  13        4.19       -3.15      3.24 o 
  -9   2  13        4.29       -1.79      2.88 o 
  -8   2  13       14.67       10.32      2.78 o 
  -7   2  13        2.35       -0.75      2.17 o 
  -6   2  13       79.91       88.45      3.89 o 
  -5   2  13      132.16      141.48      4.51 o 
  -4   2  13       25.61       30.24      2.26 o 
  -3   2  13        0.26       -1.35      1.44 o 
  -2   2  13      254.04      263.70      5.14 o 
  -1   2  13       72.12       65.63      3.33 o 
   0   2  13       83.58      104.29      3.87 o 
   1   2  13      167.60      162.65      8.62 o 
   2   2  13        1.41       -1.48      1.54 o 
   3   2  13       48.25       38.61      2.83 o 
   4   2  13        7.14        5.12      1.93 o 
   5   2  13        3.69        0.95      1.70 o 
   6   2  13        0.77        0.98      3.54 o 
   7   2  13        1.31        0.39      3.74 o 
   8   2  13       16.95       18.88      4.52 o 
  -9   3  13        0.16       -3.65      5.40 o 
  -8   3  13        2.42       -5.01      5.01 o 
  -7   3  13       20.49       23.14      2.87 o 
  -6   3  13      104.69      109.96      7.44 o 
  -5   3  13        1.35        0.76      2.00 o 
  -4   3  13       96.04      101.96      6.13 o 
  -3   3  13        2.47        1.54      1.63 o 
  -2   3  13      142.77      140.71      5.39 o 
  -1   3  13        3.20        4.32      1.96 o 
   0   3  13      164.08      178.72      4.83 o 
   1   3  13        2.64        4.04      1.97 o 
   2   3  13       47.18       51.38      4.23 o 
   3   3  13        5.80        6.60      3.44 o 
   4   3  13        1.19        0.80      1.67 o 
   5   3  13        1.38        1.77      3.34 o 
   6   3  13        1.22       -3.34      3.34 o 
   7   3  13       67.91       95.01      7.47 o 
  -9   4  13        0.18       -0.98      3.51 o 
  -8   4  13        3.95       -1.88      3.24 o 
  -7   4  13        0.92       -2.60      2.60 o 
  -6   4  13        8.97        6.30      2.47 o 
  -5   4  13       69.47       72.99      4.80 o 
  -4   4  13       19.52       14.14      2.15 o 
  -3   4  13       36.21       35.95      2.96 o 
  -2   4  13        8.35        5.28      2.23 o 
  -1   4  13        9.80        9.93      2.14 o 
   0   4  13       51.17       44.38      2.69 o 
   1   4  13       54.94       53.55      3.30 o 
   2   4  13       37.74       34.66      3.05 o 
   3   4  13        1.12        2.81      1.78 o 
   4   4  13        0.55       -1.57      2.95 o 
   5   4  13        2.16        3.15      3.15 o 
  -8   5  13        2.76       -2.61      3.35 o 
  -7   5  13        0.20       -1.40      2.44 o 
  -6   5  13       43.67       44.44      2.90 o 
  -5   5  13        7.97        2.07      2.64 o 
  -4   5  13       14.09       12.49      3.55 o 
  -3   5  13       14.54       16.68      2.75 o 
  -2   5  13       24.25       21.90      3.59 o 
  -1   5  13       95.86       85.75      3.85 o 
   0   5  13       52.56       52.19      4.82 o 
   1   5  13       41.46       46.35      3.26 o 
   2   5  13        0.01        0.75      2.26 o 
   3   5  13       15.55       16.92      3.93 o 
   4   5  13        9.02        4.72      3.54 o 
  -8   6  13       11.83       11.45      3.75 o 
  -7   6  13        9.63        9.57      2.88 o 
  -6   6  13        0.82       -1.06      2.25 o 
  -5   6  13       20.89       20.13      3.00 o 
  -4   6  13       31.51       27.96      3.80 o 
  -3   6  13        3.31        2.10      2.59 o 
  -2   6  13       62.37       65.33      4.91 o 
  -1   6  13        1.18       -2.79      2.95 o 
   0   6  13        0.29       -2.63      2.63 o 
   1   6  13        6.28        0.22      2.36 o 
   2   6  13        8.20        4.47      5.21 o 
   3   6  13       19.62       13.57      4.13 o 
   4   6  13        3.31       -3.54      3.54 o 
  -6   7  13        0.43       -3.82      3.82 o 
  -5   7  13       21.19       24.77      3.72 o 
  -4   7  13        0.44       -3.01      3.01 o 
  -3   7  13        6.31        1.53      2.51 o 
  -2   7  13        9.25        9.46      6.49 o 
  -1   7  13        0.11       -5.21      5.21 o 
   0   7  13        8.55        7.98      3.27 o 
   1   7  13        0.06       -2.45      2.45 o 
   2   7  13       16.08        7.15      9.74 o 
   3   7  13        1.64       -2.17     11.61 o 
  -4   8  13        4.32        2.88      3.18 o 
  -3   8  13        5.89        5.49      4.23 o 
  -2   8  13        3.57        0.80      3.33 o 
  -1   8  13        4.52        2.38      3.38 o 
   0   8  13        6.91        4.41      2.21 o 
   1 -11  14       19.90       15.82      3.43 o 
  -3 -10  14       18.82       20.15      3.94 o 
  -2 -10  14        5.09        1.45      3.01 o 
  -1 -10  14        8.17        5.96      3.02 o 
   0 -10  14       13.67        6.58      2.99 o 
   1 -10  14       14.17        7.51      3.02 o 
   2 -10  14       34.34       31.35      3.52 o 
   3 -10  14        0.01       -0.71      3.04 o 
   4 -10  14      221.61      249.17      7.89 o 
   5 -10  14        0.09       -0.65      3.97 o 
  -4  -9  14       15.83       15.31      3.78 o 
  -3  -9  14       31.62       30.02      3.29 o 
  -2  -9  14        3.18        1.52      2.64 o 
  -1  -9  14       22.71       24.44      3.12 o 
   0  -9  14       26.98       19.34      2.85 o 
   1  -9  14        9.86        6.77      2.70 o 
   2  -9  14       30.53       31.20      3.18 o 
   3  -9  14       58.62       67.01      4.75 o 
   4  -9  14      124.30      116.31      5.27 o 
   5  -9  14       18.86       20.03      3.75 o 
   6  -9  14       84.29      102.17      5.86 o 
  -6  -8  14       20.98       20.76      4.00 o 
  -5  -8  14       24.85       27.11      3.96 o 
  -4  -8  14       74.34       77.60      3.99 o 
  -3  -8  14        2.21        2.58      2.70 o 
  -2  -8  14      118.99      132.38      5.53 o 
  -1  -8  14       40.54       38.47      4.26 o 
   0  -8  14        0.20       -1.14      2.33 o 
   1  -8  14       24.06       21.18      2.77 o 
   2  -8  14       24.91       20.29      2.73 o 
   3  -8  14       48.65       49.50      3.73 o 
   4  -8  14        1.27        4.96      2.64 o 
   5  -8  14      146.44      173.35      5.81 o 
   6  -8  14        7.35        2.19      3.39 o 
   7  -8  14       23.71       24.84      3.28 o 
  -7  -7  14        1.58        3.59      3.74 o 
  -6  -7  14       65.58       68.94      7.07 o 
  -5  -7  14       11.35       10.76      2.90 o 
  -4  -7  14       75.63       66.34      3.64 o 
  -3  -7  14       13.17       14.82      2.77 o 
  -2  -7  14       66.34       65.61      3.40 o 
  -1  -7  14       46.24       46.15      3.05 o 
   0  -7  14      132.37      143.77      4.74 o 
   1  -7  14        4.68        2.35      1.98 o 
   2  -7  14        4.09        2.68      1.98 o 
   3  -7  14        4.17        1.71      2.30 o 
   4  -7  14       28.70       34.33      2.85 o 
   5  -7  14       57.23       49.57      3.24 o 
   6  -7  14       17.01       21.18      3.33 o 
   7  -7  14      163.47      188.10      8.16 o 
   8  -7  14        2.13        2.45      3.65 o 
  -7  -6  14       12.33       13.67      3.66 o 
  -6  -6  14        1.52        4.79      2.70 o 
  -5  -6  14       72.71       69.76      3.70 o 
  -4  -6  14       80.78       74.37      5.54 o 
  -3  -6  14      127.95      128.11      4.77 o 
  -2  -6  14       27.66       18.95      2.46 o 
  -1  -6  14      136.56      142.44      4.29 o 
   0  -6  14       24.32       21.84      2.21 o 
   1  -6  14       22.27       25.22      2.18 o 
   2  -6  14       27.52       24.01      2.44 o 
   3  -6  14        4.97        5.46      2.13 o 
   4  -6  14        0.70       -2.02      2.02 o 
   5  -6  14        5.32        2.20      2.19 o 
   6  -6  14       35.81       44.90      2.99 o 
   7  -6  14        4.16        7.62      3.19 o 
   8  -6  14       32.84       46.86      4.20 o 
  -8  -5  14        2.88       -2.61      3.59 o 
  -7  -5  14        4.22        4.80      2.78 o 
  -6  -5  14       16.54       14.43      2.83 o 
  -5  -5  14       64.70       70.03      3.59 o 
  -4  -5  14       16.45       24.44      2.64 o 
  -3  -5  14       36.90       30.73      2.62 o 
  -2  -5  14        0.15       -1.77      1.77 o 
  -1  -5  14      297.18      314.70     10.33 o 
   0  -5  14      189.40      208.26      4.62 o 
   1  -5  14      435.04      431.18     10.02 o 
   2  -5  14        0.35        1.78      1.93 o 
   3  -5  14       27.76       31.01      2.70 o 
   4  -5  14       73.29       76.15      3.23 o 
   5  -5  14       27.90       31.31      2.67 o 
   6  -5  14        0.51        1.77      2.74 o 
   7  -5  14       47.89       57.77      3.93 o 
   8  -5  14       46.01       49.97      4.00 o 
  -8  -4  14        0.51        2.47      3.27 o 
  -7  -4  14        7.71        6.49      2.79 o 
  -6  -4  14       15.40       13.92      2.70 o 
  -5  -4  14        8.28       16.94      2.59 o 
  -4  -4  14      228.55      242.24      5.67 o 
  -3  -4  14       71.60       67.28      3.23 o 
  -2  -4  14      112.41      122.89      3.77 o 
  -1  -4  14       91.86       74.67      3.55 o 
   0  -4  14      164.05      162.76      4.02 o 
   1  -4  14       91.60       87.75      4.94 o 
   2  -4  14      205.41      221.88      5.03 o 
   3  -4  14        7.21        7.78      1.84 o 
   4  -4  14        4.27        7.77      1.79 o 
   5  -4  14        1.88       -2.30      2.30 o 
   6  -4  14        0.10        0.31      2.48 o 
   7  -4  14       19.11       25.56      4.69 o 
   8  -4  14        0.20        2.07      2.83 o 
  -9  -3  14       63.11       70.71      4.11 o 
  -8  -3  14        3.77        2.33      2.82 o 
  -7  -3  14       59.14       59.74      3.52 o 
  -6  -3  14       30.09       24.73      2.82 o 
  -5  -3  14      141.87      139.32      4.75 o 
  -4  -3  14       68.34       67.68      2.91 o 
  -3  -3  14        0.47       -1.73      1.73 o 
  -2  -3  14      208.85      209.79      4.63 o 
  -1  -3  14        2.59        0.37      1.66 o 
   0  -3  14       87.53       88.43      3.33 o 
   1  -3  14       90.84       98.43      3.51 o 
   2  -3  14       78.50       84.64      4.37 o 
   3  -3  14        7.44        9.32      1.74 o 
   4  -3  14      105.77      110.97      5.62 o 
   5  -3  14        0.21        1.89      2.28 o 
   6  -3  14       63.32       58.95      3.48 o 
   7  -3  14       21.70       17.12      3.98 o 
   8  -3  14       19.59       26.57      4.11 o 
  -9  -2  14       21.07       22.26      3.38 o 
  -8  -2  14       42.77       56.38      3.76 o 
  -7  -2  14       22.34       21.48      2.94 o 
  -6  -2  14       12.42       12.60      2.56 o 
  -5  -2  14        4.37        4.22      1.98 o 
  -4  -2  14        2.59        1.97      1.90 o 
  -3  -2  14      182.49      185.24      3.96 o 
  -2  -2  14       98.72       82.16      2.64 o 
  -1  -2  14       48.17       48.92      2.53 o 
   0  -2  14       12.77        7.60      1.74 o 
   1  -2  14       45.00       47.73      2.34 o 
   2  -2  14      105.17       93.81      3.23 o 
   3  -2  14      228.90      237.93      6.80 o 
   4  -2  14      194.47      203.05      5.58 o 
   5  -2  14       19.60       24.62      2.59 o 
   6  -2  14        8.56        8.93      2.39 o 
   7  -2  14        2.23        1.75      2.98 o 
   8  -2  14        9.75       11.79      3.40 o 
  -9  -1  14       12.73       19.02      3.31 o 
  -8  -1  14      222.28      303.80      7.45 o 
  -7  -1  14        0.00       -0.34      2.61 o 
  -6  -1  14       21.12       29.88      2.88 o 
  -5  -1  14        2.89        3.40      1.96 o 
  -4  -1  14       68.85       68.58      2.54 o 
  -3  -1  14       71.27       71.08      2.51 o 
  -2  -1  14       53.39       53.88      2.31 o 
  -1  -1  14       12.91       13.04      1.59 o 
   0  -1  14        1.72       -1.41      1.41 o 
   1  -1  14       29.33       30.30      1.90 o 
   2  -1  14        0.70       -1.88      1.88 o 
   3  -1  14       12.27       10.41      2.65 o 
   4  -1  14       31.11       38.27      2.71 o 
   5  -1  14      174.11      181.34      6.85 o 
   6  -1  14        0.05        0.02      2.74 o 
   7  -1  14       10.54       10.48      2.98 o 
   8  -1  14        6.21        4.13      2.95 o 
  -9   0  14       43.13       42.90      3.87 o 
  -8   0  14        2.34       -1.02      2.80 o 
  -7   0  14        9.10       15.28      2.66 o 
  -6   0  14       72.43       75.00      3.40 o 
  -5   0  14       71.52       81.19      3.99 o 
  -4   0  14       26.67       21.53      2.08 o 
  -3   0  14       75.83       78.15      2.84 o 
  -2   0  14        2.94        0.57      1.42 o 
  -1   0  14        0.77        0.22      1.33 o 
   0   0  14       43.57       46.92      1.96 o 
   1   0  14        8.67        5.83      2.00 o 
   2   0  14       70.14       76.80      3.43 o 
   3   0  14        3.89        2.41      2.00 o 
   4   0  14      212.17      230.17     12.49 o 
   5   0  14       86.06       92.97      7.17 o 
   6   0  14        0.34       -0.74      4.72 o 
   7   0  14       51.65       50.58      3.63 o 
   8   0  14        9.06        8.53      2.68 o 
  -9   1  14       12.82       12.19      3.29 o 
  -8   1  14        6.20        8.48      2.96 o 
  -7   1  14      135.98      177.45      7.55 o 
  -6   1  14        9.20       19.82      3.27 o 
  -5   1  14       74.63       84.20      4.46 o 
  -4   1  14        0.93       -1.00      1.65 o 
  -3   1  14       26.62       32.13      2.09 o 
  -2   1  14       26.20       31.14      2.11 o 
  -1   1  14      171.50      183.63      4.26 o 
   0   1  14      153.95      154.12      6.84 o 
   1   1  14        9.12       12.97      2.11 o 
   2   1  14       42.46       44.09      2.64 o 
   3   1  14        4.30       -1.38      2.32 o 
   4   1  14      153.84      171.19      6.10 o 
   5   1  14        0.41       -0.93      2.95 o 
   6   1  14      115.13      131.05      5.35 o 
   7   1  14        2.87        5.07      2.36 o 
  -9   2  14        0.02       -5.07      5.07 o 
  -8   2  14        2.46        1.25      3.28 o 
  -7   2  14        5.03        1.29      3.03 o 
  -6   2  14       34.00       49.24      3.21 o 
  -5   2  14       60.39       66.38      3.80 o 
  -4   2  14       40.83       40.94      3.01 o 
  -3   2  14       21.97       17.52      2.04 o 
  -2   2  14      113.39      122.29      3.63 o 
  -1   2  14       65.25       60.25      3.19 o 
   0   2  14        3.29        6.10      2.00 o 
   1   2  14       30.46       32.95      2.51 o 
   2   2  14       34.70       32.87      3.05 o 
   3   2  14       22.44       16.93      2.60 o 
   4   2  14        1.94        1.34      2.17 o 
   5   2  14       34.04       41.47      2.80 o 
   6   2  14        4.80        8.65      4.13 o 
   7   2  14        4.54        6.49      4.52 o 
  -9   3  14        0.68       -0.98      3.77 o 
  -8   3  14        3.04       -0.78      3.62 o 
  -7   3  14        3.60        0.78      2.70 o 
  -6   3  14       17.19       13.00      2.69 o 
  -5   3  14        0.02        0.66      2.23 o 
  -4   3  14      114.66      137.00      5.45 o 
  -3   3  14       12.70       11.20      2.02 o 
  -2   3  14       43.60       48.26      3.88 o 
  -1   3  14        2.86        0.33      2.10 o 
   0   3  14       93.95      109.60      5.41 o 
   1   3  14        2.84       -0.82      2.35 o 
   2   3  14       31.78       35.74      3.07 o 
   3   3  14        0.92       -2.03      2.03 o 
   4   3  14       13.38       16.86      3.34 o 
   5   3  14        6.11        5.31      3.93 o 
   6   3  14        3.71        4.92      4.13 o 
  -8   4  14        2.16       -3.47      3.47 o 
  -7   4  14        0.18       -3.03      3.03 o 
  -6   4  14        0.02       -2.49      2.49 o 
  -5   4  14       45.25       56.88      3.25 o 
  -4   4  14       10.16       12.45      3.41 o 
  -3   4  14       13.60       15.88      2.81 o 
  -2   4  14        0.57        0.09      2.26 o 
  -1   4  14        1.84        2.70      2.23 o 
   0   4  14       34.32       28.67      3.44 o 
   1   4  14       17.16       14.92      3.93 o 
   2   4  14       27.76       25.76      2.69 o 
   3   4  14        0.03       -1.85      1.85 o 
   4   4  14        0.20        0.00      3.74 o 
   5   4  14        0.10       -3.34      3.74 o 
  -7   5  14        3.24       -0.88      2.74 o 
  -6   5  14       13.97       12.62      3.92 o 
  -5   5  14        5.30        4.13      5.70 o 
  -4   5  14        1.35       -0.82      2.87 o 
  -3   5  14       28.51       38.49      3.82 o 
  -2   5  14       40.35       37.52      3.15 o 
  -1   5  14       51.70       57.68      4.42 o 
   0   5  14       18.87       22.40      3.35 o 
   1   5  14       31.04       29.85      3.20 o 
   2   5  14        3.40        3.88      7.18 o 
   3   5  14       17.75       17.31      4.52 o 
   4   5  14        1.79        0.39      3.93 o 
  -6   6  14        0.12       -3.11      3.11 o 
  -5   6  14        0.59       -2.74      3.15 o 
  -4   6  14        7.32        6.24      3.19 o 
  -3   6  14       12.44       11.31      4.61 o 
  -2   6  14        8.93        8.90      3.83 o 
  -1   6  14        4.51       -1.49      5.41 o 
   0   6  14        9.66        6.94      6.29 o 
   1   6  14        7.37        0.63      2.62 o 
   2   6  14       15.14       18.15      2.29 o 
   3   6  14        3.32       -4.33      4.33 o 
  -5   7  14        8.96       13.08      5.03 o 
  -4   7  14        5.58        2.78      3.24 o 
  -3   7  14        0.54       -1.31      2.60 o 
  -2   7  14       13.09        9.33      6.49 o 
  -1   7  14        0.43       -6.13      6.69 o 
   0   7  14        0.13       -3.25      3.25 o 
   1   7  14        0.04       -5.19      7.77 o 
  -1 -10  15        2.14       -3.04      3.04 o 
   0 -10  15       29.54       24.28      3.59 o 
   1 -10  15        1.35       -1.16      3.09 o 
   2 -10  15       46.48       44.84      3.93 o 
   3 -10  15       20.70       21.22      4.15 o 
  -3  -9  15       24.82       24.77      3.51 o 
  -2  -9  15        6.13        5.72      3.01 o 
  -1  -9  15       15.11       11.44      3.02 o 
   0  -9  15       29.62       23.98      3.28 o 
   1  -9  15        0.29       -3.09      3.09 o 
   2  -9  15       39.74       35.71      4.04 o 
   3  -9  15       23.28       30.76      4.10 o 
   4  -9  15       45.04       49.31      4.45 o 
   5  -9  15       22.15       25.49      4.02 o 
  -5  -8  15       11.32        9.59      4.09 o 
  -4  -8  15       21.12       21.37      3.30 o 
  -3  -8  15        1.03       -1.66      2.87 o 
  -2  -8  15       20.69       17.10      3.07 o 
  -1  -8  15        2.70        1.12      2.64 o 
   0  -8  15       10.13        4.87      2.62 o 
   1  -8  15       67.66       68.41      4.37 o 
   2  -8  15       34.64       24.88      4.24 o 
   3  -8  15       32.95       36.91      3.78 o 
   4  -8  15        3.63       -0.62      3.23 o 
   5  -8  15       96.14      110.16      4.59 o 
   6  -8  15       30.01       29.70      3.45 o 
  -6  -7  15       77.78       79.98      4.96 o 
  -5  -7  15        2.32        5.62      2.88 o 
  -4  -7  15       37.10       36.53      3.38 o 
  -3  -7  15        4.23        2.96      3.83 o 
  -2  -7  15       17.21       13.02      2.82 o 
  -1  -7  15       16.96       15.07      2.73 o 
   0  -7  15       55.71       58.17      3.34 o 
   1  -7  15        5.66        2.30      2.80 o 
   2  -7  15        0.33       -2.40      2.40 o 
   3  -7  15       30.91       29.16      2.98 o 
   4  -7  15        0.60       -2.49      2.49 o 
   5  -7  15        8.88        5.77      2.76 o 
   6  -7  15        5.13        4.94      2.76 o 
   7  -7  15       37.68       42.75      4.44 o 
  -6  -6  15        3.06        6.40      3.04 o 
  -5  -6  15       43.25       46.93      3.58 o 
  -4  -6  15       32.29       29.48      3.05 o 
  -3  -6  15       68.86       68.40      4.34 o 
  -2  -6  15        6.49        2.31      2.41 o 
  -1  -6  15       90.17       91.65      5.47 o 
   0  -6  15       47.35       42.83      2.72 o 
   1  -6  15       23.28       23.69      2.66 o 
   2  -6  15       42.48       48.31      3.07 o 
   3  -6  15       35.66       33.42      2.86 o 
   4  -6  15        6.45        8.54      3.07 o 
   5  -6  15        4.93        1.61      2.43 o 
   6  -6  15       64.33       70.93      4.55 o 
   7  -6  15       23.30       24.15      3.88 o 
  -7  -5  15        2.83        3.91      3.03 o 
  -6  -5  15       46.67       56.48      3.72 o 
  -5  -5  15      131.64      162.56      5.59 o 
  -4  -5  15       44.30       46.87      4.25 o 
  -3  -5  15      114.59      129.38      4.76 o 
  -2  -5  15        0.07       -1.71      1.96 o 
  -1  -5  15       89.93       90.03      3.31 o 
   0  -5  15       40.45       49.12      2.96 o 
   1  -5  15       70.12       72.75      3.31 o 
   2  -5  15       67.56       67.29      3.17 o 
   3  -5  15       42.98       43.00      2.79 o 
   4  -5  15        0.58       -0.13      2.05 o 
   5  -5  15        0.64       -2.10      2.77 o 
   6  -5  15        7.59       10.03      3.15 o 
   7  -5  15       45.19       60.79      4.29 o 
  -8  -4  15        1.21        2.12      3.07 o 
  -7  -4  15        1.62       -2.81      2.81 o 
  -6  -4  15       24.88       27.42      3.49 o 
  -5  -4  15       27.36       21.37      2.83 o 
  -4  -4  15      204.84      215.79      5.73 o 
  -3  -4  15       55.78       52.65      3.36 o 
  -2  -4  15       38.02       43.11      2.58 o 
  -1  -4  15       49.08       43.94      4.27 o 
   0  -4  15       41.73       42.85      2.77 o 
   1  -4  15       57.87       51.45      2.85 o 
   2  -4  15      288.63      328.85     10.02 o 
   3  -4  15        4.85        7.67      2.00 o 
   4  -4  15        1.89        1.68      2.51 o 
   5  -4  15       18.92       13.45      2.86 o 
   6  -4  15       11.20       10.47      2.91 o 
   7  -4  15       15.29       14.36      3.17 o 
   8  -4  15        7.49        8.99      8.06 o 
  -8  -3  15        1.12        1.79      3.09 o 
  -7  -3  15       16.17       17.15      3.15 o 
  -6  -3  15       19.78       17.60      2.94 o 
  -5  -3  15       20.16       21.50      2.85 o 
  -4  -3  15       14.55       16.23      2.30 o 
  -3  -3  15        0.68       -0.86      1.92 o 
  -2  -3  15      279.25      302.44     10.91 o 
  -1  -3  15        0.30       -0.44      1.98 o 
   0  -3  15       29.34       24.64      2.36 o 
   1  -3  15      186.68      212.23      8.49 o 
   2  -3  15      102.40      102.30      3.69 o 
   3  -3  15       58.34       48.11      3.24 o 
   4  -3  15       21.72       24.07      2.82 o 
   5  -3  15        4.51        3.00      2.51 o 
   6  -3  15       16.58       19.48      2.95 o 
   7  -3  15        4.45       -1.80      3.50 o 
   8  -3  15        0.68        2.00      3.73 o 
  -8  -2  15        3.09        6.08      3.16 o 
  -7  -2  15       30.47       28.50      4.40 o 
  -6  -2  15        5.96        0.48      2.59 o 
  -5  -2  15       17.04       15.27      2.64 o 
  -4  -2  15       13.03        8.06      2.10 o 
  -3  -2  15       80.68       79.57      8.26 o 
  -2  -2  15       80.74       77.51      2.99 o 
  -1  -2  15       42.09       43.10      2.99 o 
   0  -2  15       14.43        8.47      1.95 o 
   1  -2  15       30.96       31.02      2.21 o 
   2  -2  15       16.73       10.56      2.84 o 
   3  -2  15      105.07      118.14      4.80 o 
   4  -2  15       18.61       16.95      2.65 o 
   5  -2  15       41.00       44.66      3.17 o 
   6  -2  15       11.59       13.91      3.44 o 
   7  -2  15        1.69        3.34      3.30 o 
  -8  -1  15       87.93      109.14      4.70 o 
  -7  -1  15        3.71        6.64      2.89 o 
  -6  -1  15        2.20        1.71      2.64 o 
  -5  -1  15        0.22       -1.10      2.30 o 
  -4  -1  15       14.95       13.31      4.04 o 
  -3  -1  15       57.09       52.18      3.91 o 
  -2  -1  15       16.40       21.07      1.98 o 
  -1  -1  15       57.33       61.42      2.56 o 
   0  -1  15       20.01       19.21      1.95 o 
   1  -1  15       64.09       61.12      3.31 o 
   2  -1  15       72.80       88.19      4.02 o 
   3  -1  15       88.45       90.42      4.19 o 
   4  -1  15       41.79       52.56      5.14 o 
   5  -1  15      141.73      171.34      7.04 o 
   6  -1  15        1.73       -2.05      2.91 o 
   7  -1  15        0.24       -2.06      3.06 o 
  -8   0  15        4.43        6.57      3.56 o 
  -7   0  15        1.48        3.57      3.19 o 
  -6   0  15       62.82       63.78      5.11 o 
  -5   0  15        5.10        5.02      2.39 o 
  -4   0  15        0.42       -1.79      1.79 o 
  -3   0  15       73.35       65.39      3.05 o 
  -2   0  15       25.55       20.84      2.24 o 
  -1   0  15       11.05       13.35      1.90 o 
   0   0  15       64.40       72.49      3.60 o 
   1   0  15      100.91      102.72      4.42 o 
   2   0  15       71.26       68.93      3.44 o 
   3   0  15        6.50        2.24      2.53 o 
   4   0  15       73.07       79.57      5.21 o 
   5   0  15       25.35       23.94      3.84 o 
   6   0  15        0.37       -1.69      2.73 o 
   7   0  15       15.70       15.96      5.70 o 
  -8   1  15        2.82        4.29      3.54 o 
  -7   1  15      107.62      140.03     13.03 o 
  -6   1  15        1.85        6.96      2.67 o 
  -5   1  15       18.61       23.32      2.75 o 
  -4   1  15        0.28       -2.13      2.13 o 
  -3   1  15      108.78      113.93      4.22 o 
  -2   1  15        0.09        2.60      1.85 o 
  -1   1  15       40.74       37.27      3.01 o 
   0   1  15       58.77       50.93      3.25 o 
   1   1  15        0.25       -2.12      2.12 o 
   2   1  15        1.81        0.54      2.98 o 
   3   1  15       10.75        1.47      4.03 o 
   4   1  15       17.80       12.40      2.83 o 
   5   1  15       24.39       31.88      3.20 o 
   6   1  15       45.00       51.15      3.45 o 
   7   1  15        1.61        5.39      2.42 o 
  -8   2  15        0.56       -3.46      3.46 o 
  -7   2  15        6.19        5.62      3.55 o 
  -6   2  15       13.87       17.82      2.93 o 
  -5   2  15       24.76       28.40      2.77 o 
  -4   2  15        4.42        4.95      2.27 o 
  -3   2  15        4.86        0.02      1.92 o 
  -2   2  15        4.32        3.06      2.44 o 
  -1   2  15        8.63        4.32      2.41 o 
   0   2  15        5.85        3.97      2.30 o 
   1   2  15       26.83       30.61      2.75 o 
   2   2  15       36.99       39.35      4.13 o 
   3   2  15        8.53        7.29      2.69 o 
   4   2  15        0.04       -0.64      2.40 o 
   5   2  15        6.82        9.30      2.35 o 
   6   2  15        5.32        1.97      4.52 o 
  -8   3  15       14.74       11.80      3.95 o 
  -7   3  15        9.88       12.87      3.53 o 
  -6   3  15       20.72       30.36      3.14 o 
  -5   3  15        0.04        1.14      3.41 o 
  -4   3  15       77.22      107.09      8.97 o 
  -3   3  15        1.87        0.93      2.73 o 
  -2   3  15       28.71       35.69      3.25 o 
  -1   3  15        0.94        1.95      2.37 o 
   0   3  15       28.16       25.54      2.69 o 
   1   3  15        8.82        1.17      2.69 o 
   2   3  15        0.14       -2.16      2.55 o 
   3   3  15        0.21       -2.18      2.40 o 
   4   3  15        3.58        5.10      2.20 o 
   5   3  15        0.95       -4.13      4.13 o 
  -7   4  15        0.33       -2.73      2.73 o 
  -6   4  15        4.99       -2.31      2.74 o 
  -5   4  15       27.74       29.53      4.01 o 
  -4   4  15       29.66       27.14      3.61 o 
  -3   4  15        4.13        4.33      4.08 o 
  -2   4  15        1.08       -2.51      2.51 o 
  -1   4  15        2.82        0.45      2.46 o 
   0   4  15        4.85        4.38      3.12 o 
   1   4  15       19.50       25.41      3.26 o 
   2   4  15       18.28       25.37      3.06 o 
   3   4  15        2.78        2.34      2.20 o 
   4   4  15        0.31       -4.13      4.13 o 
  -6   5  15       15.52       18.16      3.95 o 
  -5   5  15        5.20       -0.07      3.52 o 
  -4   5  15        8.96       13.82      3.41 o 
  -3   5  15       29.23       38.98      3.72 o 
  -2   5  15        8.96       10.64      3.95 o 
  -1   5  15       21.03       22.03      3.83 o 
   0   5  15        0.56        1.83      3.30 o 
   1   5  15       17.49       18.79      3.27 o 
   2   5  15        8.41        1.99      2.53 o 
   3   5  15        6.71        0.00      4.72 o 
  -4   6  15        7.49        4.64      3.47 o 
  -3   6  15        7.66        6.94      3.25 o 
  -2   6  15        0.63       -1.21      4.62 o 
  -1   6  15       13.20        9.65      4.92 o 
   0   6  15        3.03       -4.28      6.79 o 
   1   6  15        2.62       -1.16     10.43 o 
  -1  -9  16        6.98        1.27      3.95 o 
   0  -9  16       37.07       37.42      3.75 o 
   1  -9  16        0.32       -3.55      3.55 o 
   2  -9  16       37.13       39.18      4.43 o 
   3  -9  16       14.10       18.60      4.11 o 
  -3  -8  16        0.42       -1.83      3.14 o 
  -2  -8  16        4.61        0.49      2.99 o 
  -1  -8  16        6.86        3.10      2.93 o 
   0  -8  16       13.50        9.97      3.95 o 
   1  -8  16       78.46       81.73      4.79 o 
   2  -8  16       11.46        6.74      3.59 o 
   3  -8  16       42.61       40.82      4.14 o 
   4  -8  16        1.34       -3.44      3.44 o 
  -4  -7  16       24.04       33.10      5.95 o 
  -3  -7  16        4.45        3.80      2.95 o 
  -2  -7  16       15.64       14.21      3.07 o 
  -1  -7  16        0.21       -2.65      2.65 o 
   0  -7  16       56.95       47.77      4.32 o 
   1  -7  16       23.55       18.81      3.48 o 
   2  -7  16        1.23       -2.72      2.72 o 
   3  -7  16       38.20       41.23      3.49 o 
   4  -7  16       25.73       26.19      3.25 o 
   5  -7  16       16.64       17.53      3.07 o 
  -5  -6  16       77.65       89.05      4.86 o 
  -4  -6  16       23.26       21.67      3.14 o 
  -3  -6  16       44.66       44.52      3.41 o 
  -2  -6  16        1.64       -1.03      3.75 o 
  -1  -6  16       17.82       17.97      3.40 o 
   0  -6  16       38.23       33.86      3.07 o 
   1  -6  16        0.68        1.96      2.55 o 
   2  -6  16       37.42       40.98      3.78 o 
   3  -6  16       12.41       10.07      2.64 o 
   4  -6  16       15.30       15.13      2.77 o 
   5  -6  16        0.02       -3.24      3.24 o 
   6  -6  16       75.81       94.43      5.30 o 
  -6  -5  16       23.70       33.36      3.61 o 
  -5  -5  16      134.87      179.64      7.06 o 
  -4  -5  16        1.94        7.50      2.82 o 
  -3  -5  16      150.20      183.78      6.39 o 
  -2  -5  16        0.91       -1.46      2.75 o 
  -1  -5  16       14.60       16.13      2.59 o 
   0  -5  16        6.78        4.09      2.40 o 
   1  -5  16        3.14        2.66      2.58 o 
   2  -5  16       11.68        9.33      2.46 o 
   3  -5  16       47.75       50.32      3.11 o 
   4  -5  16       22.63       26.85      3.52 o 
   5  -5  16        0.73       -2.31      3.09 o 
   6  -5  16       28.49       31.11      3.90 o 
  -7  -4  16       13.48        4.64      3.18 o 
  -6  -4  16       10.13       10.64      3.12 o 
  -5  -4  16       47.34       44.31      3.49 o 
  -4  -4  16       54.36       61.80      3.64 o 
  -3  -4  16       16.41       18.94      3.18 o 
  -2  -4  16        2.76        7.18      2.47 o 
  -1  -4  16       30.04       28.86      2.94 o 
   0  -4  16       18.94       15.86      2.50 o 
   1  -4  16       19.10       18.23      2.48 o 
   2  -4  16      126.80      138.98      4.61 o 
   3  -4  16       15.60       17.58      3.08 o 
   4  -4  16       19.07       20.37      3.45 o 
   5  -4  16        3.73        8.40      3.23 o 
   6  -4  16        0.00       -0.81      3.03 o 
  -7  -3  16        0.14       -1.06      3.00 o 
  -6  -3  16        4.39       -0.41      2.89 o 
  -5  -3  16       22.85       26.26      3.06 o 
  -4  -3  16       15.38       11.75      3.10 o 
  -3  -3  16        2.62        6.55      2.53 o 
  -2  -3  16      262.43      305.94     14.62 o 
  -1  -3  16        0.72        0.77      2.21 o 
   0  -3  16       26.48       27.23      2.58 o 
   1  -3  16       69.10       74.81      3.25 o 
   2  -3  16        2.73        4.66      2.90 o 
   3  -3  16        0.93        2.17      2.63 o 
   4  -3  16        2.32        4.61      2.72 o 
   5  -3  16        9.77        8.15      2.80 o 
   6  -3  16       16.66       23.90      3.28 o 
   7  -3  16        6.07        6.60      4.06 o 
  -7  -2  16       34.06       34.05      3.56 o 
  -6  -2  16        1.51       -1.40      3.21 o 
  -5  -2  16        8.93        8.70      4.63 o 
  -4  -2  16        0.37       -2.37      2.37 o 
  -3  -2  16       25.84       26.64      3.52 o 
  -2  -2  16       41.43       38.02      2.86 o 
  -1  -2  16       14.93       23.24      2.49 o 
   0  -2  16        9.88        8.85      2.12 o 
   1  -2  16       35.42       39.49      2.95 o 
   2  -2  16        2.36        6.78      2.64 o 
   3  -2  16       87.38      117.39      6.35 o 
   4  -2  16       27.29       34.16      3.17 o 
   5  -2  16       10.92       18.12      3.83 o 
   6  -2  16       38.04       43.30      4.49 o 
  -7  -1  16        2.06        6.82      3.62 o 
  -6  -1  16       10.15       14.70      3.44 o 
  -5  -1  16        5.08        0.40      2.60 o 
  -4  -1  16        1.47       -2.35      2.35 o 
  -3  -1  16        2.96       -0.35      2.27 o 
  -2  -1  16       62.60       78.05      3.44 o 
  -1  -1  16      161.64      175.56      6.06 o 
   0  -1  16        0.71        1.39      2.58 o 
   1  -1  16       70.23       82.69      4.05 o 
   2  -1  16        0.02        0.30      2.51 o 
   3  -1  16      117.34      130.61     11.69 o 
   4  -1  16        0.22        4.96      3.21 o 
   5  -1  16       40.89       48.41      4.30 o 
   6  -1  16        4.87       10.09      3.45 o 
  -7   0  16        2.17        0.82      3.46 o 
  -6   0  16       41.12       44.56      3.97 o 
  -5   0  16        3.39        3.68      2.65 o 
  -4   0  16        1.51       -2.34      2.34 o 
  -3   0  16        2.16       -2.06      2.22 o 
  -2   0  16       98.00      107.99      5.90 o 
  -1   0  16       17.32       22.10      3.04 o 
   0   0  16        6.45        8.09      2.68 o 
   1   0  16       85.40       76.32      3.85 o 
   2   0  16       15.75       16.28      2.78 o 
   3   0  16       10.79        5.22      3.30 o 
   4   0  16       16.89       24.06      3.69 o 
   5   0  16        5.12        8.03      4.82 o 
   6   0  16        1.89        1.48      4.92 o 
  -7   1  16       38.54       44.22      7.32 o 
  -6   1  16        1.60       -0.14      5.02 o 
  -5   1  16       14.57       26.09      3.07 o 
  -4   1  16        6.42        3.30      2.42 o 
  -3   1  16       26.23       24.46      2.66 o 
  -2   1  16        0.56       -2.60      2.60 o 
  -1   1  16        8.13       10.92      2.85 o 
   0   1  16       74.46       83.81      4.82 o 
   1   1  16        1.28       -0.25      2.42 o 
   2   1  16       22.11       25.57      3.69 o 
   3   1  16       10.76        2.84      3.07 o 
   4   1  16       19.69       21.97      3.35 o 
   5   1  16        2.94        5.45      2.83 o 
  -7   2  16       13.47       14.60      3.84 o 
  -6   2  16       17.10       20.41      3.17 o 
  -5   2  16       16.77       14.14      3.41 o 
  -4   2  16        2.03        3.43      2.40 o 
  -3   2  16        6.44        5.35      3.09 o 
  -2   2  16        3.09        0.12      2.78 o 
  -1   2  16        4.77        2.99      2.72 o 
   0   2  16        0.85       -3.07      3.07 o 
   1   2  16       20.75       20.41      3.59 o 
   2   2  16       20.45       19.48      3.54 o 
   3   2  16       13.56       16.67      3.20 o 
   4   2  16        4.86        6.61      2.80 o 
   5   2  16        5.30        7.02      2.56 o 
  -6   3  16       18.95       28.29      3.31 o 
  -5   3  16        0.85        3.79      2.62 o 
  -4   3  16       30.99       38.88      3.95 o 
  -3   3  16        1.07        0.65      3.05 o 
  -2   3  16       17.58       19.53      3.19 o 
  -1   3  16        2.49        0.89      2.67 o 
   0   3  16       41.20       48.03      4.49 o 
   1   3  16        8.33        6.26      3.16 o 
   2   3  16        9.46       12.49      3.16 o 
   3   3  16       18.71       26.02      4.92 o 
   4   3  16        1.38        0.09      2.25 o 
  -5   4  16       20.66       35.40      5.10 o 
  -4   4  16       25.61       28.97      3.95 o 
  -3   4  16        2.86        7.38      4.80 o 
  -2   4  16       15.25       13.40      3.15 o 
  -1   4  16        0.02       -1.53      3.54 o 
   0   4  16        6.24        3.64      3.49 o 
   1   4  16        6.38        8.98      3.35 o 
   2   4  16       19.22       22.92      3.27 o 
  -4   5  16        0.00        4.01      3.62 o 
  -3   5  16        9.42        9.06      3.47 o 
  -2   5  16        0.23       -2.26      3.96 o 
  -1   5  16        0.75       -0.87      3.78 o 
   0   5  16        0.26       -3.38      3.38 o 
   0  -8  17       14.85        7.19      3.96 o 
   1  -8  17       56.49       57.28      4.74 o 
   2  -8  17        9.70        9.23      3.88 o 
  -3  -7  17        0.48       -2.72      3.57 o 
  -2  -7  17        9.97        9.70      3.86 o 
  -1  -7  17        9.68        0.55      4.30 o 
   0  -7  17       12.16       11.81      3.70 o 
   1  -7  17       86.12       90.60      5.59 o 
   2  -7  17        7.31        3.93      3.52 o 
   3  -7  17       33.72       34.82      3.62 o 
  -4  -6  17       58.14       53.74      3.83 o 
  -3  -6  17        0.63        0.17      3.40 o 
  -2  -6  17        8.71        8.21      6.41 o 
  -1  -6  17        1.05       -3.22      3.22 o 
   0  -6  17       13.96       15.63      3.52 o 
   1  -6  17        7.95        5.56      2.90 o 
   2  -6  17       17.86       24.98      3.19 o 
   3  -6  17       11.83        9.87      2.91 o 
   4  -6  17       17.68       18.28      4.27 o 
  -5  -5  17       20.37       19.85      3.36 o 
  -4  -5  17        1.42        3.37      3.46 o 
  -3  -5  17       49.91       49.33      5.51 o 
  -2  -5  17        3.16        1.51      3.21 o 
  -1  -5  17        5.30        3.03      2.79 o 
   0  -5  17        1.35       -2.70      2.70 o 
   1  -5  17        3.43        0.60      2.64 o 
   2  -5  17       49.96       51.02      3.40 o 
   3  -5  17        1.65       -3.25      3.25 o 
   4  -5  17       40.17       42.27      5.88 o 
   5  -5  17        2.75       -3.41      3.41 o 
  -5  -4  17        6.32        9.99      3.62 o 
  -4  -4  17       77.66       88.61      4.92 o 
  -3  -4  17        5.22        6.65      3.21 o 
  -2  -4  17        0.24        1.61      2.63 o 
  -1  -4  17       39.24       42.80      3.25 o 
   0  -4  17        3.87        2.31      2.46 o 
   1  -4  17       13.94        9.51      2.62 o 
   2  -4  17        3.41        3.92      2.43 o 
   3  -4  17       15.03       18.25      3.46 o 
   4  -4  17       15.58       20.30      3.55 o 
   5  -4  17        0.26       -1.14      3.22 o 
  -6  -3  17        4.11       11.27      3.74 o 
  -5  -3  17       11.93       21.24      4.54 o 
  -4  -3  17       45.66       49.52      4.03 o 
  -3  -3  17        0.01        2.71      2.70 o 
  -2  -3  17       66.58       72.42      4.57 o 
  -1  -3  17        8.16       14.83      2.61 o 
   0  -3  17       45.14       43.68      2.99 o 
   1  -3  17        7.70        7.68      2.31 o 
   2  -3  17       42.40       50.04      3.91 o 
   3  -3  17       10.35       12.50      3.23 o 
   4  -3  17        3.98        4.89      3.06 o 
   5  -3  17       19.39       23.13      3.51 o 
  -6  -2  17       11.02       14.23      3.86 o 
  -5  -2  17       19.43       18.81      3.73 o 
  -4  -2  17        1.37       -0.02      3.02 o 
  -3  -2  17       11.14       14.26      2.81 o 
  -2  -2  17        7.34        8.73      2.54 o 
  -1  -2  17       78.34      114.61     11.58 o 
   0  -2  17       62.11       62.40      4.40 o 
   1  -2  17       19.73       25.58      3.76 o 
   2  -2  17        4.54        5.35      2.97 o 
   3  -2  17        5.61        4.13      2.86 o 
   4  -2  17       55.67       61.67      4.00 o 
   5  -2  17       26.51       37.10      5.80 o 
  -6  -1  17        8.01       11.74      3.72 o 
  -5  -1  17        0.92        4.02      3.26 o 
  -4  -1  17        0.09        0.33      2.67 o 
  -3  -1  17       17.34       22.15      2.89 o 
  -2  -1  17       34.57       46.00      4.51 o 
  -1  -1  17      118.32      135.08     10.38 o 
   0  -1  17        0.27        4.47      2.88 o 
   1  -1  17       11.79       19.05      3.15 o 
   2  -1  17        7.87        5.70      2.97 o 
   3  -1  17       25.87       27.08      3.46 o 
   4  -1  17       13.43       17.42      3.97 o 
   5  -1  17        7.79       11.10      3.69 o 
  -6   0  17       13.78       22.15      3.87 o 
  -5   0  17       20.58       25.86      3.25 o 
  -4   0  17        0.33       -2.62      2.62 o 
  -3   0  17        7.68        0.46      2.50 o 
  -2   0  17       58.85       65.54      5.65 o 
  -1   0  17       21.16       25.55      3.48 o 
   0   0  17        9.21       19.04      3.20 o 
   1   0  17       37.57       38.02      3.48 o 
   2   0  17        8.27       14.72      2.95 o 
   3   0  17        1.13        2.24      3.50 o 
   4   0  17       13.42       20.14      3.78 o 
  -6   1  17        0.98        7.02      3.53 o 
  -5   1  17       19.59       27.43      3.27 o 
  -4   1  17        6.83        6.81      2.70 o 
  -3   1  17        4.13        1.85      4.52 o 
  -2   1  17        5.86        0.98      3.04 o 
  -1   1  17        2.55        1.45      2.92 o 
   0   1  17       10.11        9.01      2.97 o 
   1   1  17        1.01        3.96      2.79 o 
   2   1  17       18.08       20.69      3.88 o 
   3   1  17        0.05        2.36      3.30 o 
   4   1  17       14.37       14.16      3.53 o 
  -5   2  17       21.57       27.50      3.24 o 
  -4   2  17        0.34       -0.19      3.57 o 
  -3   2  17        2.72        1.26      3.36 o 
  -2   2  17        0.09       -3.34      3.34 o 
  -1   2  17        8.20        4.47      2.98 o 
   0   2  17        3.99        3.28      2.85 o 
   1   2  17       13.48       23.37      4.33 o 
   2   2  17        3.92        6.85      3.38 o 
   3   2  17        0.59        4.44      3.20 o 
  -4   3  17       12.92       19.96      4.03 o 
  -3   3  17        5.09        5.49      3.45 o 
  -2   3  17        0.66        1.03      3.51 o 
  -1   3  17        0.06       -2.54      3.06 o 
   0   3  17        2.92       -1.26      3.67 o 
   1   3  17        3.15        1.32      3.42 o 
   2   3  17        0.07       -2.14      3.13 o 
  -2   4  17        4.77       -0.06      3.14 o 
  -1   4  17        0.13       -3.75      3.75 o 
  -1  -6  18        2.01       -3.48      3.48 o 
   0  -6  18       18.28       18.03      3.95 o 
   1  -6  18        0.02       -3.30      3.30 o 
   2  -6  18       37.96       47.31      3.81 o 
  -3  -5  18       24.41       26.08      3.96 o 
  -2  -5  18        0.25       -3.44      3.44 o 
  -1  -5  18        0.53       -3.30      3.31 o 
   0  -5  18        3.32       -0.88      2.88 o 
   1  -5  18       13.82       11.70      3.46 o 
   2  -5  18       24.26       28.79      4.12 o 
   3  -5  18        0.30       -0.98      3.65 o 
  -4  -4  18       62.10       75.39      4.90 o 
  -3  -4  18       15.44       23.44      5.39 o 
  -2  -4  18        3.25        2.56      4.08 o 
  -1  -4  18        1.72        3.32      2.82 o 
   0  -4  18        9.21        8.59      2.87 o 
   1  -4  18        3.94        2.33      2.60 o 
   2  -4  18        0.29        0.22      3.47 o 
   3  -4  18       37.76       47.91      4.42 o 
  -4  -3  18       19.14       20.74      3.87 o 
  -3  -3  18        4.17        8.68      3.38 o 
  -2  -3  18       13.22       19.15      3.09 o 
  -1  -3  18        3.34        5.35      2.78 o 
   0  -3  18        4.52        5.81      2.60 o 
   1  -3  18        4.12        3.94      3.41 o 
   2  -3  18       69.36       82.02      8.01 o 
   3  -3  18        0.59        1.96      3.34 o 
  -4  -2  18        4.21        8.15      3.47 o 
  -3  -2  18       11.31       15.55      3.07 o 
  -2  -2  18       34.15       39.16      3.24 o 
  -1  -2  18       37.84       49.38      3.25 o 
   0  -2  18       52.73       64.86      4.43 o 
   1  -2  18        6.56        3.96      3.27 o 
   2  -2  18        1.52        0.53      3.23 o 
   3  -2  18        1.94        0.44      3.23 o 
  -4  -1  18        0.55       -2.01      3.01 o 
  -3  -1  18       20.06       25.62      3.11 o 
  -2  -1  18        0.12        5.48      3.53 o 
  -1  -1  18       30.04       38.70      4.05 o 
   0  -1  18        0.72        3.57      3.18 o 
   1  -1  18        0.82       -0.29      3.27 o 
   2  -1  18        0.69        2.22      3.14 o 
   3  -1  18       11.17        4.92      4.11 o 
  -4   0  18        7.96       10.68      3.07 o 
  -3   0  18       24.41       27.14      4.12 o 
  -2   0  18       11.28       16.92      3.69 o 
  -1   0  18        5.66       11.68      3.59 o 
   0   0  18       18.61       29.45      3.69 o 
   1   0  18       27.00       30.07      3.57 o 
   2   0  18        3.43        2.67      3.97 o 
  -3   1  18        0.19       -3.43      3.43 o 
  -2   1  18        3.86        3.35      3.50 o 
  -1   1  18        0.48        0.94      3.23 o 
   0   1  18        7.44       10.52      3.39 o 
   1   1  18        1.15       -1.84      3.88 o 
  -2   2  18        0.93       -0.95      3.41 o 
  -1   2  18        4.00        0.74      3.30 o 
   0   2  18        7.08        8.12      4.52 o 
                                                 
